# Supplementary material for: Variations in grain yield and nutrient status of different maize cultivars by application of zinc sulfate
Source: PLoS One. 2024 Mar 8;19(3):e0295391. doi: 10.1371/journal.pone.0295391 (PMC10923429; doi:10.1371/journal.pone.0295391)
Supplement: S1 Data — (XLSX) [file pone.0295391.s003.xlsx]

## Sheet: meteorological data
Date	Rainfall（mm）	Average Temperature（℃）	The highest Temperature（℃）	The lowest Temperature（℃）
20200601	0	29.3	35.55	21.1
20200602	0	28.7	33.45	24.8
20200603	0	29	39.15	17.7
20200604	0	31.4	38.85	24.3
20200605	0	29.8	35.25	24.5
20200606	0	30.3	36.15	24.3
20200607	0	29.9	35.35	23.9
20200608	0	29.5	35.25	23.3
20200609	18.1	23.6	32.45	20.5
20200610	10.3	26.4	32.95	21.1
20200611	15.7	24.8	29.25	23.6
20200612	66.2	23.3	26.85	21.7
20200613	0	26.3	33.85	20.6
20200614	0	29.6	33.05	26.3
20200615	16.3	25.8	29.75	21.7
20200616	23.2	20.6	22.45	18.8
20200617	26.4	19	20.35	18.1
20200618	10.4	23.3	29.25	17.3
20200619	0	24	28.55	19.7
20200620	0	24.9	28.65	22.1
20200621	0	24.5	29.05	19.8
20200622	0.4	24	26.85	21.7
20200623	0	25.6	31.45	21.5
20200624	0	28.3	33.75	22.8
20200625	0	28.4	34.55	22.1
20200626	0	28.9	32.55	25.1
20200627	0.4	27.6	32.55	25.1
20200628	16.9	23.6	27.65	22.5
20200629	0	26.9	32.25	21.9
20200630	0	26.9	31.05	23.5
20200701	0	26.3	30.15	22.4
20200702	0.4	26	31.85	22.6
20200703	0	25.6	28.75	21.7
20200704	0	27.6	32.65	23.2
20200705	0	29.7	34.85	23.8
20200706	0	31.1	38.05	22.8
20200707	0.1	31.1	36.55	26.1
20200708	0	29.3	34.45	24.8
20200709	0	28.2	33.25	25
20200710	0	26.9	31.45	22.9
20200711	17.9	24.8	28.75	22.5
20200712	17.2	21.7	23.65	19.1
20200713	0	24.7	29.05	20.8
20200714	2.5	23.7	26.55	22.2
20200715	0	24.8	30.25	20.7
20200716	0	26	30.95	21.7
20200717	20.6	22.2	26.75	19.9
20200718	0	24.4	29.15	20.7
20200719	4.5	24.6	30.05	21.7
20200720	0	26.2	33.45	20
20200721	1.2	25.4	30.15	23.1
20200722	42	22.5	24.35	21.2
20200723	0	25.6	29.95	22
20200724	6.5	24.5	28.65	20.8
20200725	0	24.4	29.35	19.6
20200726	1.8	22.4	26.15	21.5
20200727	0	23.4	26.95	21.3
20200728	0	25.7	30.75	21.6
20200729	0	27	31.45	23.9
20200730	0	27.3	32.55	24
20200731	0	27	32.55	23.8
20200801	0.5	28.8	33.65	24.7
20200802	3.1	27.7	32.45	24.4
20200803	0.4	29.8	33.75	26.6
20200804	0	28	33.65	24.8
20200805	0	28.7	33.35	26.4
20200806	43.6	25.8	30.05	24
20200807	46	24.3	25.55	23.4
20200808	0	26.6	30.85	24.3
20200809	0	28.6	33.85	24
20200810	0	29.8	34.95	25.2
20200811	0	29.1	32.95	26.5
20200812	1.7	28.3	32.55	26.1
20200813	6.4	28.4	31.45	26.6
20200814	0	28.4	32.75	25.6
20200815	0	28.9	33.95	25.8
20200816	0	26.2	31.65	22.2
20200817	0	28.9	34.65	24.5
20200818	0	28.3	33.55	24.9
20200819	6.9	25.6	29.55	22.8
20200820	37.8	21.8	23.15	20.5
20200821	0	22.4	24.35	21.3
20200822	1.7	21.9	23.65	20.4
20200823	0	24.5	29.25	22
20200824	0	26	30.85	24.1
20200825	0	26.6	32.85	21.8
20200826	0	26.3	33.35	19.7
20200827	0	26.2	31.25	20.5
20200828	0	26.7	32.85	20.5
20200829	0	27.2	32.95	21.1
20200830	0	27.2	33.25	21.6
20200831	0	26.8	32.75	23.3
20200901	0	27.3	33.95	21
20200902	0	27.4	33.25	24.1
20200903	0	26.3	34.05	19.3
20200904	0	26.3	34.45	18.1
20200905	0	25.4	33.15	17.8
20200906	0	26.6	34.15	21.1
20200907	0	26.8	34.25	19.8
20200908	0	26.2	32.85	19.8
20200909	4.1	25.2	31.95	21.3
20200910	40.1	23.2	28.95	19.9
20200911	0	23.3	28.75	19.1
20200912	0	23.7	28.05	20.2
20200913	0	23.6	28.65	19
20200914	0	24.3	29.65	20
20200915	0	24.8	29.35	20.8
20200916	0	23.6	30.85	17.4
20200917	0	23.1	28.35	20.1
20200918	0	22.5	31.45	14.3
20200919	0	23.9	30.35	16.1
20200920	8.6	21.5	26.35	17.7
20200921	8.5	17.8	21.45	15.9
20200922	0.6	18.8	22.95	15.8
20200923	0	22	28.55	18.1
20200924	0	21	29.25	15.2
20200925	0	21.5	25.55	18.5
20200926	0	21.5	24.45	19.5
20200927	0	20.4	26.85	16
20200928	0	21.4	25.65	16.6
20200929	0	21.4	25.25	19.2
20200930	0	19.7	24.35	15.3
20201001	0	21.4	25.45	18.4
20201002	8.1	16.8	22.75	13.2
20201003	0.2	16.2	18.75	13.2
20201004	0	16.1	19.15	12.7
20210601	0	29.1	34.6	21.7
20210602	0	29.9	35	22.4
20210603	0	30.2	34.5	23.9
20210604	0	28.7	33.3	25.2
20210605	0	28.3	34.2	21.2
20210606	0	29	34.5	23.8
20210607	0	26.5	31.2	21.7
20210608	0	24.6	27	22.6
20210609	0	25.3	28.7	22.5
20210610	20.2	23.9	27.1	21.8
20210611	10.1	26.1	30.8	20.3
20210612	0	26.2	30.2	23.7
20210613	0	27.8	34	21.2
20210614	0	29.5	34.7	22.7
20210615	0	29.6	33.9	24.1
20210616	0	29.8	34.1	24.6
20210617	24.8	24.1	29.9	21.6
20210618	10.2	26.8	32.1	21.6
20210619	13.2	28.5	33.6	23.1
20210620	0	29.8	34.4	24.5
20210621	0	31.1	35.6	26.5
20210622	0	32	35.5	27.5
20210623	0	31.8	36.8	28.1
20210624	0	33.1	36.6	28.3
20210625	0	32	36.9	28.8
20210626	14.5	30.5	36.3	27
20210627	0.2	29.9	34.5	25.7
20210628	0	32.1	37.2	28
20210629	5.7	30.7	36.1	25.8
20210630	7.1	27.9	32.3	24.3
20190701	0	29.1	34.6	21.7
20190702	0	29.9	35	22.4
20190703	0	30.2	34.5	23.9
20190704	0	28.7	33.3	25.2
20190705	0	28.3	34.2	21.2
20190706	0	29	34.5	23.8
20190707	0	26.5	31.2	21.7
20190708	0	24.6	27	22.6
20190709	0	25.3	28.7	22.5
20190710	15.2	23.9	27.1	21.8
20190711	34.1	26.1	30.8	20.3
20190712	11.7	26.2	30.2	23.7
20190713	0	27.8	34	21.2
20190714	0	29.5	34.7	22.7
20190715	0	29.6	33.9	24.1
20190716	0	29.8	34.1	24.6
20190717	24.8	24.1	29.9	21.6
20190718	22.2	26.8	32.1	21.6
20190719	0	28.5	33.6	23.1
20190720	0	29.8	34.4	24.5
20190721	0	31.1	35.6	26.5
20190722	0	32	35.5	27.5
20190723	0	31.8	36.8	28.1
20190724	0	33.1	36.6	28.3
20190725	0	32	36.9	28.8
20190726	34.5	30.5	36.3	27
20190727	20.2	29.9	34.5	25.7
20190728	0	32.1	37.2	28
20190729	5.7	30.7	36.1	25.8
20190730	7.1	27.9	32.3	24.3
20190731	0	29	33.4	25.2
20190801	2.1	27.7	32.5	23
20190802	2.5	25.9	28.5	23.2
20190803	0	27.1	30.4	24.8
20190804	0.8	27.2	32.3	24.5
20190805	0	28.5	32.5	25.1
20190806	0.3	27.9	32.1	24.5
20190807	0.7	27.2	30.7	23.9
20190808	0	28.3	32.3	24.4
20190809	4.7	28.1	33.7	24.5
20190810	20.4	25	28.7	23
20190811	0	26.9	32	23.4
20190812	0.1	26.7	30.1	23.6
20190813	0	27.1	30.9	24.6
20190814	0.3	27.2	31.8	24.6
20190815	0	28	34.9	22.1
20190816	0	28.6	34.1	23.9
20190817	0	27.7	31.6	24.6
20190818	0	27.4	32.1	21.7
20190819	0	27.5	31.6	22.9
20190820	0	27.9	32.3	22.4
20190821	17.3	25.3	30.4	23.4
20190822	12.5	26.1	30.2	23.2
20190823	0	26.5	31.8	21.4
20190824	0	27.2	32.2	22.4
20190825	0	26.4	31.2	23.1
20190826	0	27.1	31.6	21.4
20190827	18.6	26.2	28.5	24.4
20190828	13.6	27.7	33.6	22.2
20190829	0	27.7	32	23.6
20190830	0	25.8	32.3	19.1
20190831	0	25.6	31.3	19.3
20190901	0	25.7	31.3	20.3
20190902	41.3	22.9	26.4	21.7
20190903	21.3	23.9	29.6	19.2
20190904	0	23.8	29.6	18.4
20190905	0	24.9	31.3	18.3
20190906	0	24.9	31.8	18.3
20190907	0	25.9	33.1	18.8
20190908	0	26.8	34.7	19.8
20190909	0	26.7	32.2	20.2
20190910	11.2	24.9	27.6	24.1
20190911	0	20.4	23.9	18.8
20190912	20.1	19.3	20.2	18.4
20190913	10.1	22.7	27.6	19.5
20190914	0	23.2	26.4	21.1
20190915	59.2	18.4	23.8	16.5
20190916	21.2	18.6	20.9	16.7
20190917	15.3	17.7	19.4	16.8
20190918	10.1	21.1	26.9	15.4
20190919	0	20.3	22.3	18.4
20190920	0.1	21	26.3	18
20190921	0	22	26.9	17.5
20190922	0	22.5	28.6	17.7
20190923	0	22.3	30.5	14.9
20190924	0	23.7	31.5	17.8
20190925	0	23.8	30.7	18.1
20190926	0	23.2	31.1	16.9
20190927	0	23.3	30.6	17.1
20190928	0	23.2	30.8	16.4
20190929	0	24.2	31.5	18
20190930	0	25.5	32.2	19.4
20191001	0	24.5	30.6	18.6
20191002	0	25.5	31.3	21
20191003	0	25.1	32.2	18
20191004	11.9	20	27.6	15.4
20191005	25.1	14	15.4	12.2
20191006	24.5	11.9	15	10.4
20191007	0.4	15	21.5	9.9
20191008	0	17.8	23.8	12.1
20191009	0	17.7	18.7	16.4

## Sheet: Grain yield
Year: 2020	Yield (t ha-1)	+Zn					CK					Increase rate (%)		Year: 2021	Yield (t ha-1)	+Zn					CK
Type	Cultivar	Repeat1	Repeat2	Repeat3	Mean	std	Repeat1	Repeat2	Repeat3	Mean	std			Type	Cultivar	Repeat1	Repeat2	Repeat3	Mean	std	Repeat1	Repeat2	Repeat3	Mean	std	Increase rate (%)
Zn-deficiency sensitive (S type)	XY048	11.8091	12.0387	11.3635	11.7371	0.34328	10.7489	10.8919	10.2836	10.6415	0.318067	10.2961		Zn-deficiency sensitive (S type)	XY048	10.2818	10.3482	10.7189	10.4496	0.235557	9.39748	9.72497	9.02326	9.3819	0.351114	11.3808
	LC808	12.8755	12.7453	12.7899	12.8036	0.0662002	11.4554	11.6025	11.6456	11.5678	0.0997507	10.6826			LC808	11.7088	11.447	11.6092	11.5883	0.132119	10.0984	10.4223	10.397	10.3059	0.180157	12.4439
	SY619	10.9187	11.4633	11.1439	11.1753	0.273642	9.84786	10.3626	9.9003	10.0369	0.283246	11.3422			SY619	9.26858	10.1697	10.2522	9.89684	0.545648	8.63078	9.26316	8.70627	8.86674	0.345378	11.6176
	BY339	12.7136	12.9771	12.3621	12.6843	0.308544	11.8349	11.1997	11.6785	11.571	0.330963	9.62098			BY339	11.5422	11.7942	11.1059	11.4808	0.348212	10.514	10.0188	10.6674	10.4	0.338997	10.3915
	DH685	12.7931	11.933	12.0284	12.2515	0.471439	11.1239	10.6131	10.8159	10.851	0.25722	12.9067			DH685	11.1377	10.3968	10.356	10.6302	0.439977	10.1155	9.17979	9.34334	9.54623	0.499782	11.3546
	TH916	11.7825	11.7853	12.2005	11.9228	0.240508	10.0576	10.3492	10.626	10.3443	0.284196	15.2594			TH916	10.4224	10.4679	10.8042	10.5648	0.208524	9.18674	9.1432	9.63361	9.32118	0.271445	13.3421
	Mean	12.1487	12.1571	11.9814	12.0958	0.0991217	10.8448	10.8365	10.825	10.8354	0.00993122	11.6317			Mean	10.7269	10.7706	10.8077	10.7684	0.0404613	9.65716	9.62536	9.62847	9.637	0.0175281	11.7405
Zn-deficiency non-sensitive (N type)	LD9	13.2372	13.5556	13.4482	13.4137	0.161969	12.837	13.714	12.9017	13.1509	0.488729	1.99812		Zn-deficiency non-sensitive (N type)	LD9	11.7135	12.24	12.1337	12.0291	0.27843	11.5327	12.426	11.5116	11.8234	0.52194	1.73972
	HL78	9.66483	10.0628	9.89827	9.8753	0.199984	9.43607	9.90437	9.69717	9.67921	0.234664	2.02597			HL78	8.63454	9.05325	8.84436	8.84405	0.209356	8.42467	8.39333	8.74566	8.52122	0.195	3.78856
	XY1140	10.815	10.9026	10.9361	10.8846	0.062561	10.5691	10.7856	10.7108	10.6885	0.109929	1.83441			XY1140	9.68175	9.75797	9.52319	9.6543	0.119774	9.31222	9.60702	9.73973	9.55299	0.218814	1.06054
	SY18	13.2483	13.2491	13.2636	13.2537	0.00861217	13.2003	12.9382	13.0369	13.0585	0.132355	1.49488			SY18	11.2347	11.8207	12.0251	11.6935	0.410229	11.4803	11.4442	11.3318	11.4188	0.0774344	2.40607
	XY335	12.5085	12.8491	12.4777	12.6118	0.206107	12.2343	12.122	12.0577	12.138	0.0893647	3.90339			XY335	11.0166	11.1642	10.9363	11.039	0.115576	11.1831	10.5098	10.2519	10.6483	0.480771	3.66986
	CY10	12.6147	12.8287	12.9849	12.8094	0.185871	12.1696	12.5341	12.2824	12.3287	0.18661	3.89928			CY10	11.5322	11.5808	11.7644	11.6258	0.122473	10.5263	11.8069	11.4189	11.2507	0.656667	3.33448
	LC3	11.3567	11.0967	11.1439	11.1991	0.13854	10.8506	10.6767	10.7373	10.7549	0.0882612	4.13058			LC3	10.2604	9.8703	10.2947	10.1418	0.235729	9.65514	9.39014	9.96359	9.66962	0.286998	4.88286
	NY614	11.3499	11.081	11.0588	11.1632	0.162036	10.9189	10.6082	10.6616	10.7296	0.166133	4.04159			NY614	10.1489	9.72913	9.52875	9.80225	0.316457	9.70193	9.4739	9.55423	9.57668	0.115665	2.35534
	LM1	13.4005	12.5782	12.6501	12.8763	0.455419	12.5926	12.0387	12.3955	12.3423	0.280783	4.32649			LM1	11.6046	11.2042	11.5067	11.4385	0.208728	11.2338	10.3483	11.1597	10.914	0.491259	4.80649
	NH816	12.7022	12.4405	12.6366	12.5931	0.136182	12.0964	12.0072	12.428	12.1772	0.221719	3.41538			NH816	11.532	11.9643	11.729	11.7418	0.216417	10.6755	10.6479	11.8518	11.0584	0.687246	6.17994
	XY047	12.6481	12.4042	12.1151	12.3891	0.266809	11.6702	11.4506	11.5341	11.5516	0.110876	7.24984			XY047	11.3266	11.3754	10.477	11.0597	0.505181	10.4062	10.3156	10.2693	10.3304	0.0696471	7.0599
	LC825	11.5999	11.9341	11.7346	11.7562	0.168121	11.237	11.0834	11.1015	11.1406	0.0839447	5.52523			LC825	10.3994	10.678	10.6568	10.5781	0.155075	10.1314	9.75092	9.91339	9.93189	0.190894	6.50617
	Mean	12.0955	12.0819	12.029	12.0688	0.0351376	11.651	11.6553	11.6287	11.645	0.0142501	3.63923			Mean	10.7571	10.8699	10.785	10.804	0.058724	10.3553	10.3428	10.476	10.3913	0.073539	3.97101
Zn-deficiency resistant (R type)	JM1	13.8569	12.4828	13.1438	13.1612	0.687246	14.2555	13.6221	13.9124	13.93	0.317051	-5.51949		Zn-deficiency resistant (R type)	JM1	12.3359	11.3449	11.2943	11.6583	0.587299	12.73	12.2299	12.4212	12.4604	0.252307	-6.43665
	TY061	12.9491	12.3078	12.8018	12.6862	0.335881	13.7121	13.0389	13.4895	13.4135	0.342981	-5.42182			TY061	11.5415	11.0703	11.2163	11.276	0.241171	12.4087	11.3498	12.4054	12.0547	0.610405	-6.45909
	XY045	10.6994	10.902	10.6821	10.7612	0.122252	11.8681	11.6739	11.3696	11.6372	0.251254	-7.52784			XY045	9.47968	9.65391	9.53903	9.55754	0.0885778	10.1258	10.4055	10.3264	10.2859	0.144182	-7.0812
	LY298	13.2497	12.5588	13.0304	12.9463	0.353077	13.7056	13.7997	14.6521	14.0525	0.521398	-7.87168			LY298	11.7536	11.3089	11.2739	11.4455	0.267404	12.3506	12.1976	13.1101	12.5528	0.488697	-8.82091
	Mean	12.6888	12.0628	12.4145	12.3887	0.313772	13.3853	13.0337	13.3559	13.2583	0.195087	-6.55875			Mean	11.2776	10.8445	10.8309	10.9843	0.254095	11.9038	11.5457	12.0658	11.8384	0.266125	-7.2144

## Sheet: Yield components
Year: 2020	Grains no. per cob	+Zn					CK						Year: 2021	Grains no. per cob	+Zn					CK
Type	Cultivar	Repeat1	Repeat2	Repeat3	Mean	std	Repeat1	Repeat2	Repeat3	Mean	std		Type	Cultivar	Repeat1	Repeat2	Repeat3	Mean	std	Repeat1	Repeat2	Repeat3	Mean	std
Zn-deficiency sensitive (S type)	XY048	577.5	616.5	573.688	589.229	23.694	556.875	544	560	553.625	8.48068		Zn-deficiency sensitive (S type)	XY048	445.725	491.568	474.219	470.504	23.1463	418.594	433.296	432.23	428.04	8.19784
	LC808	475.875	574	554.625	534.833	51.9703	514.75	558.75	547.375	540.292	22.8392			LC808	385.688	458.892	446.636	430.405	39.2085	420.142	439.413	450.169	436.575	15.213
	SY619	499.125	511.875	511.875	507.625	7.36122	480.375	476	466.125	474.167	7.29976			SY619	407.261	402.729	421.906	410.632	10.0233	345.844	385.828	362.306	364.659	20.0956
	BY339	558	592	589.875	579.958	19.0461	479.5	484	498.75	487.417	10.0695			BY339	432.807	479.664	493.829	468.767	31.9371	363.195	392.312	404.885	386.797	21.3852
	DH685	569.5	528	542.5	546.667	21.0614	548.25	523.875	523.875	532	14.0729			DH685	477.841	427.908	435.029	446.926	27.0088	447.143	401.494	426.938	425.191	22.8744
	TH916	536.25	496	527	519.75	21.0817	446.25	467.625	499.125	471	26.5986			TH916	427.043	397.83	424.22	416.364	16.1129	353.698	352.676	385.234	363.869	18.5092
	Mean	536.042	553.062	549.927	546.344	9.05855	504.333	509.042	515.875	509.75	5.80335			Mean	429.394	443.099	449.306	440.6	10.1886	391.436	400.836	410.293	400.855	9.42883
Zn-deficiency non-sensitive (N type)	LD9	581.25	600	589	590.083	9.42183	477.75	571.562	540.125	529.812	47.7489		Zn-deficiency non-sensitive (N type)	LD9	455.812	445.55	453.18	451.514	5.33019	444.197	51.4406	440.854	312.164	225.799
	HL78	536.25	485.75	490	504	28.01	500	572	547.5	539.833	36.6071			HL78	465.088	396.473	443.165	434.908	35.0447	405.562	447.05	443.475	432.029	22.9902
	XY1140	588	565.75	517.5	557.083	36.0402	610.5	611.375	556	592.625	31.7212			XY1140	417.026	471.398	421.491	436.638	30.1851	449.155	498.499	450.36	466.005	28.1472
	SY18	592.5	660	553	601.833	54.1071	549.5	556.812	623.875	576.729	40.9929			SY18	480.281	483.9	473.171	479.117	5.45875	410.564	451.018	440.231	433.938	20.9485
	XY335	604	638.75	639	627.25	20.1355	650.25	624.75	603.5	626.167	23.4072			XY335	475.5	499.808	484.878	486.728	12.2592	493.31	491.068	491.071	491.817	1.29348
	CY10	596	560	556.562	570.854	21.8447	542.5	465.5	532.188	513.396	41.7983			CY10	461.233	445.057	439.256	448.515	11.3891	414.225	368.235	430.706	404.389	32.3764
	LC3	482.125	491.25	506.25	493.208	12.1811	412.5	539.438	482.125	478.021	63.5682			LC3	440.37	457.157	438.141	445.223	10.3955	388.125	440.894	385.624	404.881	31.2132
	NY614	524	498.75	520	514.25	13.5716	544	524	493.5	520.5	25.4313			NY614	410.894	404.586	421.493	412.324	8.54348	471.24	424.44	510.035	468.572	42.8598
	LM1	539	610	556.5	568.5	36.9899	532.875	543.75	575.688	550.771	22.253			LM1	495.841	472.371	445.17	471.128	25.3584	459.474	472.096	471.914	467.828	7.23567
	NH816	489.375	462	477.375	476.25	13.7221	543.75	500.5	451.5	498.583	46.1549			NH816	396.801	362.331	371.599	376.91	17.8383	426.938	469.755	365.715	420.803	52.2906
	XY047	586.25	582.75	566.25	578.417	10.681	576	556	532	554.667	22.0303			XY047	441.698	446.808	515.375	467.96	41.142	452.16	450.36	400.995	434.505	29.0345
	LC825	517.5	532.875	532.5	527.625	8.77051	558	552	538.375	549.458	10.0564			LC825	422.812	457.069	463.594	447.825	21.906	486.785	448.56	491.091	475.479	23.4115
	Mean	553.021	557.323	541.995	550.78	7.90604	541.469	551.474	539.698	544.214	6.34974			Mean	446.946	445.209	447.543	446.566	1.2125	441.811	417.785	443.506	434.367	14.386
Zn-deficiency resistant (R type)	JM1	587.25	612.25	565.5	588.333	23.3938	590.938	561.875	581.25	578.021	14.7979		Zn-deficiency resistant (R type)	JM1	497.114	467.483	458.055	474.217	20.3815	424.531	454.219	456.45	445.067	17.8192
	TY061	560	577.375	539	558.792	19.216	585	620	590.875	598.625	18.7429			TY061	466.752	450.911	464.44	460.701	8.55669	482.05	508.3	495.026	495.125	13.1253
	XY045	486.75	490	538.625	505.125	29.0573	537.938	551	600	562.979	32.7195			XY045	394.267	449.062	426.221	423.183	27.5231	474.029	497.49	457.2	476.24	20.2357
	LY298	585.125	620	603.75	602.958	17.451	565.333	543.75	592	567.028	24.1696			LY298	460.361	502.549	436.649	466.52	33.3788	426.12	473.062	436.32	445.167	24.6902
	Mean	554.781	574.906	561.719	563.802	10.223	569.802	569.156	591.031	576.663	12.4473			Mean	454.624	467.501	446.341	456.155	10.6627	451.683	483.268	461.249	465.4	16.1965
Year: 2020	1000 grains weight (g)	+Zn					CK						Year: 2021	1000 grains weight (g)	+Zn					CK
Type	Cultivar	Repeat1	Repeat2	Repeat3	Mean	std	Repeat1	Repeat2	Repeat3	Mean	std		Type	Cultivar	Repeat1	Repeat2	Repeat3	Mean	std	Repeat1	Repeat2	Repeat3	Mean	std
Zn-deficiency sensitive (S type)	XY048	353.933	317.567	309.067	326.856	23.8321	340.933	322.133	303.267	322.111	18.8333		Zn-deficiency sensitive (S type)	XY048	283.54	280.81	273.16	279.17	5.38083	302.84	285.92	273.94	287.567	14.5202
	LC808	400.633	374.3	375.167	383.367	14.9596	340.367	349.9	348.4	346.222	5.12622			LC808	345.57	321.87	332.65	333.363	11.8661	303.33	314.91	312.56	310.267	6.12116
	SY619	393.5	363.3	379.933	378.911	15.1259	360.533	346.633	349.967	352.378	7.2569			SY619	339.15	321.97	336.94	332.687	9.34646	322.48	311.97	313.97	316.14	5.58092
	BY339	338.667	379.8	350.367	356.278	21.1942	362.3	358.133	330.067	350.167	17.5313			BY339	339.8	336.82	310.33	328.983	16.2228	316.07	312.32	297.06	308.483	10.069
	DH685	338.167	332.067	374.667	348.3	23.037	323.1	340.367	345.733	336.4	11.8266			DH685	299.35	293.86	312.2	301.803	9.41292	291.79	306.33	301.16	299.76	7.37041
	TH916	336.1	319.167	354.6	336.622	17.7224	346.2	322.867	384.7	351.256	31.2251			TH916	297.49	292.25	314.14	301.293	11.4299	321.58	290.58	326.23	312.797	19.3802
	Mean	360.167	347.7	357.3	355.056	6.52936	345.572	340.006	343.689	343.089	2.83142			Mean	317.483	307.93	313.237	312.883	4.78646	309.682	303.672	304.153	305.836	3.33953
Zn-deficiency non-sensitive (N type)	LD9	363.4	298.933	359.833	340.722	36.2342	360.467	387.233	366.333	371.344	14.0694		Zn-deficiency non-sensitive (N type)	LD9	326.06	289.04	322.85	312.65	20.5098	324.42	324.51	329.7	326.21	3.02276
	HL78	352.733	335.367	346.9	345	8.83786	315.2	341.067	283.767	313.344	28.695			HL78	315.46	311.83	312.21	313.167	1.99515	283.28	286.96	255.39	275.21	17.263
	XY1140	352.967	358.5	350.367	353.944	4.15389	313.767	322.933	355.3	330.667	21.8199			XY1140	313.67	322.65	335.33	323.883	10.8825	282.39	291.64	309.77	294.6	13.9279
	SY18	340.967	304.9	368.667	338.178	31.9747	355.233	342.367	371.767	356.456	14.7381			SY18	306.87	274.41	321.8	301.027	24.2294	299.71	308.13	304.59	304.143	4.22773
	XY335	334.8	322.733	345.433	334.322	11.3575	331.167	324.867	313.667	323.233	8.8636			XY335	301.32	291.46	300.89	297.89	5.57269	293.05	282.38	282.3	285.91	6.18355
	CY10	369.833	383.4	366.133	373.122	9.09104	397.933	411.3	392.5	400.578	9.67496			CY10	332.85	325.06	329.52	329.143	3.90864	328.14	340.17	327.25	331.853	7.21618
	LC3	397.333	383.5	395.467	392.1	7.50607	365.233	376.567	379.333	373.711	7.47115			LC3	352.6	345.15	355.92	351.223	5.5154	324.71	338.91	321.4	328.34	9.3023
	NY614	351.133	379.2	354.467	361.6	15.3329	382.533	338.233	337.167	352.644	25.89			NY614	316.02	331.28	319.02	322.107	8.08471	294.28	302.41	303.45	300.047	5.02108
	LM1	349.433	329.633	337.967	339.011	9.94123	345.2	318.133	345.333	336.222	15.6656			LM1	315.49	293.67	304.17	304.443	10.9126	300.68	286.32	300.8	295.933	8.32561
	NH816	389.567	383.367	388.1	387.011	3.24026	373.967	377.033	383.867	378.289	5.06802			NH816	322.61	315.03	319.29	318.977	3.7997	325.57	310.33	335.48	323.793	12.6688
	XY047	330.367	331.433	341.667	334.489	6.23898	317.033	347.267	329.467	331.256	15.1958			XY047	297.33	294.29	317.5	303.04	12.6146	285.33	302.54	296.52	294.797	8.73347
	LC825	360.933	348.933	347.833	352.567	7.26659	315.533	333.8	345.767	331.7	15.2257			LC825	304.84	314.04	313.05	310.643	5.05015	272.98	281.42	281.19	278.53	4.80782
	Mean	357.789	346.658	358.569	354.339	6.663	347.772	351.733	350.356	349.954	2.0109			Mean	317.093	308.993	320.963	315.683	6.10839	301.212	304.643	303.987	303.281	1.82155
Zn-deficiency resistant (R type)	JM1	371.7	378.267	364.133	371.367	7.07256	373.1	364.033	346.333	361.156	13.6134		Zn-deficiency resistant (R type)	JM1	327.53	339.44	317.72	328.23	10.8769	307.79	309.63	313.7	310.373	3.02431
	TY061	338.7	338.567	336.267	337.844	1.36802	363.733	355.467	351.1	356.767	6.41621			TY061	299.83	300.71	308.64	303.06	4.85241	319.36	311.92	317.99	316.423	3.9597
	XY045	331.667	351.767	333.833	339.089	11.0326	365.967	375.8	359.3	367.022	8.30049			XY045	294.5	307.59	298.45	300.18	6.71429	289.37	278.22	289.37	285.653	6.43746
	LY298	364	354.1	370.3	362.8	8.16639	361.667	376.433	353.633	363.911	11.5645			LY298	319.6	308.69	309.27	312.52	6.13831	297.5	310.79	300.27	302.853	7.01151
	Mean	351.517	355.675	351.133	352.775	2.51878	366.117	367.933	352.592	362.214	8.38245			Mean	310.365	314.108	308.52	310.998	2.84694	303.505	302.64	305.333	303.826	1.37462
Year: 2020	Bald tip length (cm)	+Zn					CK						Year: 2021	Bald tip length (cm)	+Zn					CK
Type	Cultivar	Repeat1	Repeat2	Repeat3	Mean	std	Repeat1	Repeat2	Repeat3	Mean	std		Type	Cultivar	Repeat1	Repeat2	Repeat3	Mean	std	Repeat1	Repeat2	Repeat3	Mean	std
Zn-deficiency sensitive (S type)	XY048	0.05	0.1	0.1	0.0833333	0.0288675	0	0.125	0	0.0416667	0.0721688		Zn-deficiency sensitive (S type)	XY048	0.045	0.08	0.09	0.0716667	0.0236291	0.09	0.1125	0.11	0.104167	0.0123322
	LC808	1.5	1.5	1.4	1.46667	0.057735	1.625	1.5	1.5	1.54167	0.0721688			LC808	1.25	1.15	1.26	1.22	0.0608276	1.2625	1.35	1.35	1.32083	0.0505181
	SY619	0.425	0.525	0.25	0.4	0.139194	0.3	0.375	0.3	0.325	0.0433013			SY619	0.3225	0.4625	0.225	0.336667	0.119382	0.26	0.3175	0.27	0.2825	0.0307205
	BY339	0.475	0.375	0.6	0.483333	0.112731	1.1	1.125	1.5	1.24167	0.224072			BY339	0.4275	0.3375	0.44	0.401667	0.0559203	0.99	1.0125	1.25	1.08417	0.144056
	DH685	0.7	0.5	0.625	0.608333	0.101036	0.375	0.3	0.3	0.325	0.0433013			DH685	0.53	0.45	0.5625	0.514167	0.0578972	0.315	0.27	0.27	0.285	0.0259808
	TH916	0.2	0.4	0.4	0.333333	0.11547	0.4	0.2	0.2	0.266667	0.11547			TH916	0.28	0.36	0.36	0.333333	0.046188	0.26	0.18	0.18	0.206667	0.046188
	Mean	0.558333	0.566667	0.5625	0.5625	0.00416667	0.633333	0.604167	0.633333	0.623611	0.0168394			Mean	0.475833	0.473333	0.489583	0.479583	0.00875	0.529583	0.540417	0.571667	0.547222	0.0218515
Zn-deficiency non-sensitive (N type)	LD9	0.2	0.1	0.2	0.166667	0.057735	0.25	0.175	0.25	0.225	0.0433013		Zn-deficiency non-sensitive (N type)	LD9	0.18	0.08	0.16	0.14	0.052915	0.221	0.1575	0.21	0.196167	0.033935
	HL78	0.5	0.5	0.25	0.416667	0.144338	0.7	0.375	0.4	0.491667	0.180854			HL78	0.45	0.35	0.225	0.341667	0.112731	0.43	0.3375	0.36	0.375833	0.0482399
	XY1140	0.55	0.625	0.45	0.541667	0.0877971	0.25	0.3	0.5	0.35	0.132288			XY1140	0.495	0.4625	0.405	0.454167	0.045575	0.225	0.27	0.35	0.281667	0.0633114
	SY18	0	0	0	0	0	0.1	0.2	0.125	0.141667	0.0520416			SY18	0.02	0.12	0.21	0.116667	0.0950438	0.09	0.18	0.2125	0.160833	0.0634593
	XY335	0	0	0	0	0	0.1	0.1	0.1	0.1	1.69967e-17			XY335	0.12	0.21	0.14	0.156667	0.0472582	0.15	0.14	0.19	0.16	0.0264575
	CY10	0.325	0.25	0.2	0.258333	0.0629153	0.375	0.3	0.3	0.325	0.0433013			CY10	0.2725	0.22	0.18	0.224167	0.0463906	0.3375	0.37	0.27	0.325833	0.0510106
	LC3	0.3	0.3	0.25	0.283333	0.0288675	0.4	0.25	0.25	0.3	0.0866025			LC3	0.26	0.25	0.225	0.245	0.0180278	0.36	0.325	0.225	0.303333	0.0700595
	NY614	0.1	0.125	0.2	0.141667	0.0520416	0.2	0.3	0.1	0.2	0.1			NY614	0.19	0.1125	0.18	0.160833	0.0421555	0.18	0.27	0.19	0.213333	0.0493288
	LM1	0	0	0	0	0	0.4	0.2	0.25	0.283333	0.104083			LM1	0.15	0.11	0.07	0.11	0.04	0.36	0.28	0.225	0.288333	0.0678847
	NH816	1.125	1	1	1.04167	0.0721688	1	1.125	1	1.04167	0.0721688			NH816	1.25	0.9	0.9	1.01667	0.202073	0.9	1.2125	0.9	1.00417	0.180422
	XY047	0.5	0.5	0.5	0.5	0	0.8	0.625	0.6	0.675	0.108972			XY047	0.45	0.45	0.45	0.45	0	0.72	0.5625	0.64	0.640833	0.0787533
	LC825	0	0	0	0	0	0	0	0	0	0			LC825	0.09	0.11	0.15	0.116667	0.0305505	0.08	0.11	0.13	0.106667	0.0251661
	Mean	0.3	0.283333	0.254167	0.279167	0.023199	0.38125	0.329167	0.322917	0.344444	0.0320274			Mean	0.327292	0.28125	0.274583	0.294375	0.0287009	0.337792	0.35125	0.325208	0.338083	0.0130233
Zn-deficiency resistant (R type)	JM1	0	0	0	0	0	0.375	0.3	0.5	0.391667	0.101036		Zn-deficiency resistant (R type)	JM1	0.11	0.17	0.21	0.163333	0.0503322	0.2375	0.7	0.25	0.395833	0.26349
	TY061	0	0	0	0	0	0.1	0.2	0.3	0.2	0.1			TY061	0.11	0.1	0.13	0.113333	0.0152753	0.09	0.18	0.27	0.18	0.09
	XY045	0.6	0.8	0.875	0.758333	0.142156	0.75	1.125	0.8	0.891667	0.203613			XY045	0.54	0.42	0.4875	0.4825	0.060156	0.675	0.52	0.72	0.638333	0.104921
	LY298	0.9	1	1	0.966667	0.057735	0.8	1	1.125	0.975	0.163936			LY298	0.81	0.86	0.82	0.83	0.0264575	0.72	0.9	1.0125	0.8775	0.147542
	Mean	0.375	0.45	0.46875	0.43125	0.0496078	0.50625	0.65625	0.68125	0.614583	0.0946485			Mean	0.3925	0.3875	0.411875	0.397292	0.0128746	0.430625	0.575	0.563125	0.522917	0.0801472

## Sheet: SPAD
BBCH 18 stage													BBCH 18 stage
Year: 2020	SPAD	+Zn					CK						Year: 2021	SPAD	+Zn					CK
Type	Cultivar	Repeat1	Repeat2	Repeat3	Mean	std	Repeat1	Repeat2	Repeat3	Mean	std		Type	Cultivar	Repeat1	Repeat2	Repeat3	Mean	std	Repeat1	Repeat2	Repeat3	Mean	std
Zn-deficiency sensitive (S type)	XY048	54.7	54.1	54.3	54.3667	0.305505	51.3	50	49.6	50.3	0.888819		Zn-deficiency sensitive (S type)	XY048	47.73	49.69	51.87	49.7633	2.07097	46.17	45.45	46.64	46.0867	0.599361
	LC808	58.1	60.2	54.3	57.5333	2.99054	49.4	50.7	51.7	50.6	1.15326			LC808	51.29	53.18	48.87	51.1133	2.16042	44.46	45.64	44.543	44.881	0.658622
	SY619	48.4	52.4	50.6	50.4667	2.00333	54.1	52.7	55.8	54.2	1.55242			SY619	43.56	45.16	47.54	45.42	2.0027	48.69	49.43	50.42	49.5133	0.868005
	BY339	59.2	60.8	58	59.3333	1.40475	50.8	51.7	51.8	51.4333	0.550757			BY339	52.38	54.24	52.2	52.94	1.12942	47.72	46.63	46.82	47.0567	0.582266
	DH685	58	58.3	56	57.4333	1.25033	49.2	52	49.6	50.2667	1.51438			DH685	53.2	53.47	53.4	53.3567	0.140119	44.28	46.8	46.64	45.9067	1.411
	TH916	56.3	59.3	57.8	57.8	1.5	54.8	53	56.5	54.7667	1.75024			TH916	51.67	52.37	51.02	51.6867	0.675154	49.42	48.7	50.85	49.6567	1.09436
	Mean	55.7833	57.5167	55.1667	56.1556	1.21842	51.6	51.6833	52.5	51.9278	0.497308			Mean	49.9717	51.3517	50.8167	50.7133	0.695779	46.79	47.1083	47.25	47.0494	0.235586
Zn-deficiency non-sensitive (N type)	LD9	56	59.2	58.8	58	1.74356	51.1	56.6	56.3	54.6667	3.09246		Zn-deficiency non-sensitive (N type)	LD9	51.4	52.38	53.92	52.5667	1.27033	47.99	50.44	50.17	49.5333	1.34337
	HL78	52.4	55.3	54.8	54.1667	1.55027	46.9	45.7	44.4	45.6667	1.25033			HL78	46.16	48.77	45.32	46.75	1.79908	42.31	41.33	40.96	41.5333	0.697591
	XY1140	53.7	55.7	55.5	54.9667	1.10151	52.8	51.2	54.3	52.7667	1.55027			XY1140	49.33	51.13	49.95	50.1367	0.914403	47.52	46.18	45.87	46.5233	0.876945
	SY18	57.6	55.4	58.9	57.3	1.76918	50.9	55	51.9	52.6	2.13776			SY18	51.84	49.86	52.01	51.2367	1.19525	45.41	47.5	46.61	46.5067	1.04882
	XY335	55.7	56.4	52.3	54.8	2.19317	48.7	51.9	53.4	51.3333	2.40069			XY335	51.13	50.67	49.07	50.29	1.0813	45.83	46.71	48.86	47.1333	1.55873
	CY10	55.2	56.1	57.6	56.3	1.21244	49.1	50.6	51.4	50.3667	1.16762			CY10	48.69	51.49	51.04	50.4067	1.50361	44.69	45.54	45.26	45.1633	0.433167
	LC3	56.1	57.5	57.6	57.0667	0.83865	49.1	48.3	47.1	48.1667	1.00664			LC3	50.49	51.75	51.84	51.36	0.754785	44.69	43.77	42.79	43.75	0.950158
	NY614	51.2	49	51.1	50.4333	1.24231	51.6	53.6	48.9	51.3667	2.35867			NY614	46.08	47.1	47.99	47.0567	0.955737	46.94	48.54	46.01	47.1633	1.2797
	LM1	56.9	57.3	56.4	56.8667	0.450925	51	50.5	51.4	50.9667	0.450925			LM1	52.21	50.57	51.76	51.5133	0.847368	45.9	45.75	44.26	45.3033	0.906661
	NH816	54.6	57.5	56.9	56.3333	1.5308	49.9	52.9	52	51.6	1.53948			NH816	49.14	50.75	50.21	50.0333	0.81941	48.91	47.61	46.61	47.71	1.15326
	XY047	50.2	49.1	52.6	50.6333	1.78979	47.8	52.6	46	48.8	3.41174			XY047	45.18	44.19	44.34	44.57	0.533573	43.4	47.64	45.4	45.48	2.12113
	LC825	58	57.6	56.8	57.4667	0.61101	55.1	53.1	53.9	54.0333	1.00664			LC825	59.2	51.84	51.02	54.02	4.50471	47.59	47.49	48.31	47.7967	0.447363
	Mean	54.8	55.5083	55.775	55.3611	0.503897	50.3333	51.8333	50.9167	51.0278	0.756148			Mean	50.0708	50.0417	49.8725	49.995	0.107086	45.9317	46.5417	45.9258	46.1331	0.35388
Zn-deficiency resistant (R type)	JM1	57.2	55	56.4	56.2	1.11355	52.6	53.1	49.3	51.6667	2.06478		Zn-deficiency resistant (R type)	JM1	51.48	48.5	50.06	50.0133	1.49055	47.14	46.79	44.67	46.2	1.33653
	TY061	58.5	58.5	55.6	57.5333	1.67432	51.4	48	52	50.4667	2.15716			TY061	50.65	49.15	50.14	49.98	0.762693	45.26	44.2	46.8	45.42	1.30736
	XY045	52.1	53.8	53.7	53.2	0.953939	50.9	52.7	50.2	51.2667	1.2897			XY045	46.19	48.12	47.33	47.2133	0.970275	45.11	47.13	47.18	46.4733	1.18095
	LY298	56.1	58.9	55.7	56.9	1.74356	53	55.2	54.6	54.2667	1.13725			LY298	51.49	51.15	50.31	50.9833	0.607399	47.7	48.68	48.14	48.1733	0.49085
	Mean	55.975	56.55	55.35	55.9583	0.600174	51.975	52.25	51.525	51.9167	0.366003			Mean	49.9525	49.23	49.46	49.5475	0.369112	46.3025	46.7	46.6975	46.5667	0.228778
BBCH 65 stage													BBCH 65 stage
Year: 2020	SPAD	+Zn					CK						Year: 2021	SPAD	+Zn					CK
Type	Cultivar	Repeat1	Repeat2	Repeat3	Mean	std	Repeat1	Repeat2	Repeat3	Mean	std		Type	Cultivar	Repeat1	Repeat2	Repeat3	Mean	std	Repeat1	Repeat2	Repeat3	Mean	std
Zn-deficiency sensitive (S type)	XY048	58.2	57.6	56.1	57.3	1.08167	57.8	56.7	55.9	56.8	0.953939		Zn-deficiency sensitive (S type)	XY048	52.68	51.44	51.49	51.87	0.701926	50.02	51.23	50.31	50.52	0.631744
	LC808	59.2	60.4	62	60.5333	1.40475	59.2	57.5	60	58.9	1.27671			LC808	53.58	54.66	56.8	55.0133	1.63882	53.28	52.75	54.12	53.3833	0.690821
	SY619	59.3	61.2	57.8	59.4333	1.70392	56.3	57	58.1	57.1333	0.907377			SY619	54.37	55.48	52.62	54.1567	1.44189	52.67	51.34	52.39	52.1333	0.701166
	BY339	63.2	61.2	60.7	61.7	1.32288	61.6	63.2	61.3	62.0333	1.02144			BY339	56.48	55.58	55.63	55.8967	0.5058	55.64	54.88	55.17	55.23	0.383536
	DH685	58.3	61.7	62.3	60.7667	2.15716	60.7	58	61.3	60	1.75784			DH685	52.77	54.53	55.07	54.1233	1.20272	54.63	52.42	56.17	54.4067	1.88495
	TH916	57.9	57.2	59.5	58.2	1.17898	56.8	57	55.3	56.3667	0.929157			TH916	52.16	51.82	52.55	52.1767	0.365285	52.12	51.3	49.77	51.0633	1.19274
	Mean	59.35	59.8833	59.7333	59.6556	0.275042	58.7333	58.2333	58.65	58.5389	0.267879			Mean	53.6733	53.9183	54.0267	53.8728	0.181018	53.06	52.32	52.9883	52.7894	0.408127
Zn-deficiency non-sensitive (N type)	LD9	63	63	61.5	62.5	0.866025	56.3	60.7	58.5	58.5	2.2		Zn-deficiency non-sensitive (N type)	LD9	56.07	55.7	55.85	55.8733	0.1861	50.67	53.63	52.65	52.3167	1.50789
	HL78	51.2	51.5	49.7	50.8	0.964365	53.2	55.5	53.5	54.0667	1.25033			HL78	46.38	46.55	45.73	46.22	0.432782	47.88	47.95	48.15	47.9933	0.140119
	XY1140	58.9	59.4	55.1	57.8	2.3516	61.1	59.2	56.9	59.0667	2.10317			XY1140	53.71	54.46	49.89	52.6867	2.45084	54.99	53.38	52.21	53.5267	1.39579
	SY18	60.1	59.4	58.4	59.3	0.8544	60.6	58.7	62.4	60.5667	1.85023			SY18	54.29	53.66	52.46	53.47	0.929677	54.54	52.83	54.16	53.8433	0.897905
	XY335	61.9	62.2	61.3	61.8	0.458258	61	61.4	57.7	60.0333	2.0306			XY335	54.71	55.48	55.07	55.0867	0.38527	54.9	55.26	53.93	54.6967	0.68792
	CY10	59.1	58.9	61.3	59.7667	1.33167	60.5	59.6	54.9	58.3333	3.00721			CY10	53.29	53.31	54.17	53.59	0.502394	52.45	53.14	49.21	51.6	2.09836
	LC3	56.8	52.9	56.5	55.4	2.17025	54.5	56.5	57.8	56.2667	1.66233			LC3	51.02	49.61	51.85	50.8267	1.13245	49.045	51.85	52.32	51.0717	1.77081
	NY614	55.7	56	55.8	55.8333	0.152753	53.6	56	46.3	51.9667	5.05206			NY614	50.43	50.4	51.22	50.6833	0.465009	48.64	50.4	45.67	48.2367	2.39066
	LM1	60.4	58.7	57.8	58.9667	1.32035	53.9	58.6	57.1	56.5333	2.40069			LM1	54.56	52.33	52.32	53.07	1.29039	49.51	52.74	51.39	51.2133	1.62223
	NH816	63.9	58.6	61.9	61.4667	2.67644	61.1	60.2	60.1	60.4667	0.550757			NH816	57.71	54.74	55.31	55.92	1.57617	51.99	52.18	50.09	51.42	1.15572
	XY047	54.9	51.3	59.9	55.3667	4.31895	55.7	59.2	60.3	58.4	2.40208			XY047	49.31	46.17	50.91	48.7967	2.41133	50.13	52.48	50.47	51.0267	1.27005
	LC825	58.4	60.6	57.9	58.9667	1.43643	57.1	58	58.5	57.8667	0.70946			LC825	52.06	53.54	52.11	52.57	0.840417	51.69	52.43	52.25	52.1233	0.385919
	Mean	58.6917	57.7083	58.0917	58.1639	0.495629	57.3833	58.6333	57	57.6722	0.854129			Mean	52.795	52.1625	52.2408	52.3994	0.344793	51.3696	52.3558	51.0417	51.589	0.684014
Zn-deficiency resistant (R type)	JM1	58	58.8	59.3	58.7	0.655744	57.4	58.9	56.8	57.7	1.08167		Zn-deficiency resistant (R type)	JM1	52.2	52.92	50.37	51.83	1.31465	52.66	51.01	52.12	51.93	0.841249
	TY061	56.4	56.1	52.1	54.8667	2.40069	59.1	59.1	58.1	58.7667	0.57735			TY061	50.76	53.49	46.89	50.38	3.31637	52.29	52.19	51.29	51.9233	0.550757
	XY045	60.4	57.8	58.9	59.0333	1.30512	60.8	58.4	60.5	59.9	1.30767			XY045	54.36	52.02	53.01	53.13	1.17461	52.72	52.56	52.45	52.5767	0.135769
	LY298	60.8	61.7	62.4	61.6333	0.802081	58.6	59.8	56.8	58.4	1.50997			LY298	56.72	55.53	56.16	56.1367	0.595343	52.74	52.82	51.12	52.2267	0.959236
	Mean	58.9	58.6	58.175	58.5583	0.364292	58.975	59.05	58.05	58.6917	0.556963			Mean	53.51	53.49	51.6075	52.8692	1.09268	52.6025	52.145	51.745	52.1642	0.429071

## Sheet: Dry matter
BBCH 18 stage													BBCH 18 stage
Year: 2020	dry matter, kg/ha	+Zn					CK						Year: 2021	dry matter, kg/ha	+Zn					CK
Type	Cultivar	Repeat1	Repeat2	Repeat3	Mean	std	Repeat1	Repeat2	Repeat3	Mean	std		Type	Cultivar	Repeat1	Repeat2	Repeat3	Mean	std	Repeat1	Repeat2	Repeat3	Mean	std
Zn-deficiency sensitive (S type)	XY048	4500.98	4425.3	3989.47	4305.25	276.074	4037.37	4023	4215.52	4091.97	107.247		Zn-deficiency sensitive (S type)	XY048	3950.88	3902.77	3690.53	3848.06	138.53	3653.63	3640.7	3583.97	3626.1	37.0537
	LC808	4478.94	4000.97	4090.05	4189.98	254.176	3802.5	4051.35	3948.48	3934.11	125.046			LC808	4131.05	3660.87	3781.05	3857.65	244.271	3622.25	3616.22	3583.63	3607.37	20.7743
	SY619	5637.94	5459.2	5846.76	5647.97	193.972	5296.95	5149.44	5484.69	5310.36	168.027			SY619	5174.15	4983.28	5232.08	5129.84	130.184	4767.26	4674.5	4736.22	4725.99	47.2181
	BY339	6329.52	6119.74	6386.41	6278.56	140.449	6232.4	6188.72	6070.71	6163.94	83.6413			BY339	5696.57	5647.77	5687.77	5677.37	26.0089	5509.16	5529.84	5443.64	5494.21	45.003
	DH685	5184.89	5082.39	4861.12	5042.8	165.471	4830.48	4504.61	4773.96	4703.01	174.132			DH685	4766.4	4574.15	4475.01	4605.19	148.15	4247.43	4254.15	4296.56	4266.05	26.6415
	TH916	4769.18	4773.96	5269.94	4937.69	287.743	5028.75	5028.75	4720.32	4925.94	178.072			TH916	4392.26	4496.56	4742.94	4543.92	180.075	4525.88	4525.88	4348.29	4466.68	102.53
	Mean	5150.24	4976.93	5073.96	5067.04	86.8631	4871.41	4824.31	4868.95	4854.89	26.5094			Mean	4685.22	4544.23	4601.56	4610.34	70.899	4387.6	4373.55	4332.05	4364.4	28.8809
Zn-deficiency non-sensitive (N type)	LD9	7904.04	8234.89	7831.44	7990.12	215.06	6502.89	6986.61	6950.4	6813.3	269.432		Zn-deficiency non-sensitive (N type)	LD9	7153.64	7411.4	7148.3	7237.78	150.386	5852.6	6187.95	6155.36	6065.3	184.925
	HL78	5216.49	5216.49	5451.16	5294.72	135.49	5115.91	4023	5115.91	4751.61	630.995			HL78	4694.84	4694.84	4926.05	4771.91	133.488	4404.32	4620.7	4504.32	4509.78	108.291
	XY1140	5913.81	5518.22	5565.15	5665.73	216.126	5255.57	5847.91	5739.48	5614.32	315.381			XY1140	5312.43	4966.39	5108.64	5129.15	173.928	4730.01	5163.12	5065.53	4986.22	227.185
	SY18	7516.31	7060.36	7093.89	7223.52	254.113	5538.33	5397.52	5571.85	5502.57	92.5031			SY18	6724.67	6354.33	6314.5	6464.5	226.195	4914.5	4957.77	5114.67	4995.65	105.324
	XY335	5397.52	5250.02	5315.34	5320.96	73.9154	7026.84	6880.29	6865.15	6924.1	89.301			XY335	4887.77	4755.01	4783.81	4808.86	69.8367	6224.16	6122.26	6138.64	6161.69	54.7173
	CY10	5705.95	5665.73	6132.97	5834.88	258.933	5685.84	5901.35	5912.85	5833.35	127.877			CY10	5235.36	5149.15	5509.67	5298.06	188.262	5147.26	5211.22	5221.57	5193.35	40.2512
	LC3	5822.24	5545.03	5310.36	5559.21	256.234	4934.88	5484.69	5229.9	5216.49	275.15			LC3	5240.02	4990.53	4579.32	4936.62	333.629	4541.39	4976.22	4736.91	4751.51	217.782
	NY614	5109.21	5365.53	5396.76	5290.5	157.776	6303.85	6066.49	5717.82	6029.39	294.769			NY614	4698.29	4828.98	4837.08	4788.12	77.8986	5573.47	5459.85	5246.04	5426.45	166.246
	LM1	6108.26	6412.28	5941.4	6153.98	238.749	6336.23	5531.62	5900.4	5922.75	402.765			LM1	5597.43	5671.05	5377.26	5548.58	152.869	5602.6	4978.46	5350.36	5310.47	313.976
	NH816	6725.11	6611.13	7148.68	6828.31	283.243	5115.91	4866.68	5365.15	5115.91	249.235			NH816	6152.6	5950.02	6453.81	6185.48	253.501	4614.32	4580.01	4828.64	4674.32	134.734
	XY047	4472.23	4291.2	4163.81	4309.08	154.99	4384.11	4647.52	3707.86	4246.5	484.707			XY047	4025.01	3962.08	3847.42	3944.84	90.0402	3955.7	4182.77	3837.08	3991.85	175.657
	LC825	7053.66	6792.16	6931.44	6925.76	130.84	6738.52	6939.68	6005.76	6561.32	491.529			LC825	6368.29	6312.95	6258.3	6313.18	54.9994	6064.67	6045.71	5405.18	5838.52	375.401
	Mean	6078.74	5996.92	6023.53	6033.06	41.7326	5744.91	5714.45	5673.55	5710.97	35.8077			Mean	5507.53	5420.56	5428.68	5452.26	48.0394	5135.42	5207.17	5133.69	5158.76	41.9333
Zn-deficiency resistant (R type)	JM1	5104.43	5024.15	5438.72	5189.1	219.87	5377.41	5290.24	5324.16	5330.6	43.9385		Zn-deficiency resistant (R type)	JM1	4593.98	4621.73	4894.84	4703.52	166.271	4879.67	4861.22	4791.74	4844.21	46.3647
	TY061	4874.73	4901.35	4977.8	4917.96	53.5013	4824.15	4613.04	4928.94	4788.71	160.904			TY061	4317.26	4411.22	4430.02	4386.16	60.4107	4341.73	4251.74	4436.05	4343.17	92.1634
	XY045	5397.52	4928.18	5624.73	5316.81	355.221	5565.15	5780.86	5160.55	5502.19	314.912			XY045	4827.77	4435.36	5012.25	4758.46	294.627	5028.64	5012.77	4644.49	4895.3	217.349
	LY298	5558.25	5854.42	5436.42	5616.36	214.974	6919.56	6939.68	6785.46	6881.56	83.8348			LY298	5002.43	5068.98	4892.78	4988.06	88.974	6127.6	6045.71	6106.91	6093.41	42.5859
	Mean	5233.73	5177.02	5369.41	5260.06	98.859	5671.57	5655.95	5549.78	5625.77	66.2699			Mean	4685.36	4634.32	4807.47	4709.05	88.9731	5094.41	5042.86	4994.8	5044.02	49.8157
BBCH 65 stage													BBCH 65 stage
Year: 2020	dry matter, kg/ha	+Zn					CK						Year: 2021	dry matter, kg/ha	+Zn					CK
Type	Cultivar	Repeat1	Repeat2	Repeat3	Mean	std	Repeat1	Repeat2	Repeat3	Mean	std		Type	Cultivar	Repeat1	Repeat2	Repeat3	Mean	std	Repeat1	Repeat2	Repeat3	Mean	std
Zn-deficiency sensitive (S type)	XY048	8615.92	8914.39	8644.66	8724.99	164.65	8562.28	8602.51	8213.62	8459.48	213.86		Zn-deficiency sensitive (S type)	XY048	7854.33	8122.95	7790.19	7922.49	176.538	7706.06	7742.26	7492.26	7646.86	135.104
	LC808	8756.73	8936.81	8315.16	8669.57	319.863	8469.37	7850.6	8314.2	8211.39	321.942			LC808	7821.06	8143.13	7583.64	7849.28	280.81	7622.43	7265.54	7482.78	7456.92	179.847
	SY619	7777.8	8434.89	7341.98	7851.56	550.178	7247.15	7167.65	7429.14	7281.31	134.053			SY619	7147.02	7591.4	6707.78	7148.73	441.814	6522.43	6050.88	6686.23	6419.85	329.862
	BY339	10253.9	9923.4	10392.8	10190	241.102	10707.9	10264.4	10962.7	10645	353.361			BY339	9268.47	9231.06	9353.48	9284.33	62.7307	9637.1	9737.96	9866.41	9747.15	114.932
	DH685	9968.42	10125.5	10152.3	10082.1	99.3417	9407.11	9415.73	9599.65	9474.17	108.759			DH685	9071.58	9112.95	9037.09	9073.88	37.983	8466.4	8474.16	8239.68	8393.42	133.191
	TH916	8763.43	8811.33	8620.72	8731.83	99.1558	8169.57	8146.57	8971.29	8429.15	469.651			TH916	8087.09	7943.19	7958.65	7996.31	78.9974	7352.62	8531.92	8074.16	7986.23	594.547
	Mean	9022.69	9191.05	8911.26	9041.67	140.856	8760.56	8574.58	8915.1	8750.08	170.502			Mean	8208.26	8357.45	8071.8	8212.5	142.869	7884.51	7967.12	7973.59	7941.74	49.6688
Zn-deficiency non-sensitive (N type)	LD9	9868.81	9856.35	9340.07	9688.41	301.737	8946.77	8587.38	8636.04	8723.4	194.971		Zn-deficiency non-sensitive (N type)	LD9	8481.92	8670.72	8506.06	8552.9	102.742	8152.09	7828.64	7772.44	7917.72	204.906
	HL78	9783.55	9635.08	9292.17	9570.27	252.018	8595.81	8744.27	8970.33	8770.14	188.597			HL78	8605.19	8671.58	8662.96	8646.58	36.0955	7836.23	7869.85	8073.3	7926.46	128.275
	XY1140	9949.26	9011.52	9616.88	9525.89	475.448	8944.47	8795.05	9468.61	9069.38	353.726			XY1140	8754.34	8410.37	8555.19	8573.3	172.699	8150.02	8015.55	8521.75	8229.11	262.204
	SY18	7020.14	7772.05	7764.39	7518.86	431.924	7984.7	7476.07	7609.22	7690	263.759			SY18	6718.12	6914.85	6987.95	6873.64	139.554	7186.23	6928.47	6948.3	7021	143.438
	XY335	9152.33	9180.1	9467.46	9266.63	174.479	10674.4	10580.5	9720.52	10325.1	525.698			XY335	8257.09	8562.09	8573.71	8464.3	179.54	9606.92	9522.44	9048.47	9392.61	301.013
	CY10	12585.3	12657.1	12130.3	12457.6	285.693	9818.8	10171.5	10419.6	10136.6	301.899			CY10	10326.8	10391.4	10917.3	10545.1	323.885	8836.92	9254.34	9377.61	9156.29	283.367
	LC3	10003.9	10085.3	11538.4	10542.5	863.396	10789.3	11700.2	11063.2	11184.3	467.363			LC3	9803.47	9776.75	10384.5	9988.25	343.44	9910.37	10530.2	9956.93	10132.5	345.207
	NY614	10111.1	10479.9	10426.3	10339.1	199.241	9024.93	8937.76	8877.42	8946.7	74.1603			NY614	9153.03	9431.92	9283.65	9289.53	139.542	8122.44	8143.99	7989.68	8085.37	83.5675
	LM1	7972.24	7906.15	7582.4	7820.26	208.631	7449.26	7911.9	8067.07	7809.41	321.407			LM1	7175.02	7215.53	7024.16	7138.24	100.85	7014.33	7120.71	7360.36	7165.13	177.243
	NH816	8111.14	8442.55	7576.65	8043.45	436.901	8133.16	7576.65	8021.11	7910.31	294.338			NH816	7300.03	7598.29	7318.98	7405.77	167.002	7319.85	7018.98	7219	7185.94	153.131
	XY047	9777.8	9769.18	9674.36	9740.45	57.396	9616.88	9360.18	9715.55	9564.2	183.446			XY047	8800.02	9092.27	8806.92	8899.74	166.771	8755.19	8824.16	8743.99	8774.45	43.4162
	LC825	9241.6	9390.45	9145.62	9259.23	123.362	8582.4	8287.38	8701.75	8523.84	213.299			LC825	8317.44	8951.41	8631.06	8633.3	316.986	7924.16	7758.64	7831.57	7838.12	82.9534
	Mean	9464.76	9515.48	9462.91	9481.05	29.8307	9046.74	9010.74	9105.87	9054.45	48.0326			Mean	8474.37	8640.6	8637.7	8584.22	95.1472	8234.56	8234.66	8236.95	8235.39	1.3497
Zn-deficiency resistant (R type)	JM1	9172.44	9258.65	9350.6	9260.56	89.0954	10193.5	10404.2	10144.7	10247.5	137.95		Zn-deficiency resistant (R type)	JM1	8455.2	8532.78	8415.54	8467.84	59.6365	9274.16	9363.83	9230.2	9289.39	68.1035
	TY061	8227.03	8694.48	8515.35	8478.95	235.836	9372.05	8665.73	9792.17	9276.65	569.248			TY061	7604.33	7825.03	7663.82	7697.72	114.189	8734.84	7979.15	8812.95	8508.98	460.505
	XY045	9526.85	9601.56	9494.28	9540.9	55.0021	8682.98	8760.57	8448.3	8630.61	162.586			XY045	8674.17	8241.4	8544.85	8486.81	222.143	7814.68	7884.51	7903.47	7867.55	46.7627
	LY298	9387	9606.34	9137	9376.78	234.837	10043.1	9668.61	10371.7	10027.8	351.785			LY298	8448.3	8645.71	8423.3	8505.77	121.833	9038.82	9101.75	9434.51	9191.69	212.627
	Mean	9078.33	9290.26	9124.31	9164.3	111.479	9572.92	9374.79	9689.2	9545.64	158.972			Mean	8295.5	8311.23	8261.88	8289.54	25.2114	8715.63	8582.31	8845.28	8714.41	131.49
BBCH 87 stage													BBCH 87 stage
Year: 2020	dry matter, kg/ha	+Zn					CK						Year: 2021	dry matter, kg/ha	+Zn					CK
Type	Cultivar	Repeat1	Repeat2	Repeat3	Mean	std	Repeat1	Repeat2	Repeat3	Mean	std		Type	Cultivar	Repeat1	Repeat2	Repeat3	Mean	std	Repeat1	Repeat2	Repeat3	Mean	std
Zn-deficiency sensitive (S type)	XY048	24927.3	24656.2	25070	24884.5	210.186	22515.4	22775.9	21855.4	22382.3	474.475		Zn-deficiency sensitive (S type)	XY048	23434.5	22190.6	23563	23062.7	758.007	20263.9	20498.3	19669.9	20144	427.027
	LC808	23489.5	25717.5	24563.3	24590.1	1114.23	20810.4	18407.1	20852.5	20023.4	1399.85			LC808	22140.6	23145.7	22107	22464.4	590.282	19729.4	19566.4	19767.3	19687.7	106.724
	SY619	25148.5	24368.8	24820	24779.1	391.453	22440.7	22846.5	23256.8	22848	408.047			SY619	23633.7	23931.9	22338	23301.2	847.397	21196.6	21561.8	21931.1	21563.2	367.242
	BY339	29180.2	27731.9	27093	28001.7	1069.42	27874.6	27510.6	28523.1	27969.4	512.845			BY339	24262.1	24958.7	23383.7	24201.5	789.252	21087.1	22759.6	21670.8	21839.2	848.825
	DH685	26943.6	26254.9	27912.9	27037.1	832.977	26323.8	26973.3	25911	26402.7	535.497			DH685	26249.2	23629.4	25621.6	25166.7	1367.87	23691.4	22275.9	23319.9	23095.8	733.895
	TH916	26194.5	27063.3	25519.2	26259	774.053	23105.4	23708.9	24860.2	23891.5	891.542			TH916	25575.1	24757	23967.3	24766.4	803.92	22794.9	22338	22374.2	22502.4	253.98
	Mean	25980.6	25965.4	25829.7	25925.2	83.0688	23845.1	23703.7	24209.8	23919.5	261.154			Mean	24215.9	23768.9	23496.8	23827.2	363.08	21460.6	21500	21455.5	21472	24.3643
Zn-deficiency non-sensitive (N type)	LD9	29303.7	27092	28764.5	28386.7	1153.2	26116	26050.8	26623.6	26263.5	313.594		Zn-deficiency non-sensitive (N type)	LD9	24373.3	24382.8	23888	24214.7	282.99	22504.4	23445.8	22961.3	22970.5	470.759
	HL78	26946.4	27470.4	24110.2	26175.7	1807.83	26337.2	24674.4	24151.4	25054.4	1141.37			HL78	24651.8	24723.3	24699.2	24691.4	36.4079	22703.5	22207	22736.3	22548.9	296.594
	XY1140	24352.6	26759.7	26794.5	25968.9	1399.9	21925.3	21351.6	22294.1	21857	474.971			XY1140	23917.3	24083.7	24115	24038.7	106.279	20732.8	19216.4	21064.7	20338	985.372
	SY18	23767.3	22956	22904.3	23209.2	484.029	24678.2	26508.7	25787.4	25658.1	922.058			SY18	21390.6	22660.4	20613.9	21554.9	1033.13	22210.4	21857.8	21208.7	21759	508.128
	XY335	25467.5	25716.5	24500.1	25228	642.619	23923.4	25174.4	25458	24852	816.519			XY335	23920.8	23144.9	22350.1	23138.6	785.367	23531.1	22657	22912.2	23033.4	449.495
	CY10	27251	25566.2	26536.5	26451.2	845.666	24186.9	24853.5	24640.9	24560.4	340.535			CY10	24525.9	23549.5	23882.8	23986.1	496.32	22768.2	22368.2	23176.8	22771	404.32
	LC3	24929.2	25277.8	22870.8	24359.3	1300.82	22481.9	21972.3	21682.5	22045.5	404.687			LC3	22436.3	22750.1	23583.7	22923.3	593.005	20233.7	21775.1	19514.2	20507.7	1155.04
	NY614	22593	22434.9	21093.9	22040.6	823.653	20731.9	21399.5	20792.2	20974.5	369.271			NY614	20333.7	22191.4	18984.5	20503.2	1610.16	18658.7	19259.5	19713	19210.4	528.875
	LM1	26501	26873.6	26682.1	26685.6	186.332	26317.1	26037.4	26719.4	26358	342.827			LM1	23750.9	22186.3	24013.9	23317	988.036	23685.4	22433.7	22047.5	22722.2	856.23
	NH816	23264.4	21972.3	24929.2	23388.6	1482.36	22554.7	24191.6	22475.2	23073.8	968.878			NH816	20938	21775.1	22436.3	21716.4	750.855	20299.2	21772.5	20227.6	20766.4	871.99
	XY047	26189.7	26156.2	26323.8	26223.3	88.6988	23512.5	24859.3	24077.6	24149.8	676.274			XY047	23570.8	23540.6	23691.4	23600.9	79.8289	21161.3	22373.3	22669.9	22068.2	799.271
	LC825	23718.5	21362.1	22820	22633.5	1189.17	23069	24939.7	24453.1	24154	970.567			LC825	21646.6	21225.9	20538	21136.8	559.654	21762.1	22445.8	22327.8	22178.6	365.434
	Mean	25357	24969.8	24860.8	25062.6	260.784	23819.5	24334.4	24096.3	24083.4	257.707			Mean	22954.7	23017.8	22733.1	22901.9	149.551	21687.6	21817.7	21713.3	21739.5	68.8919
Zn-deficiency resistant (R type)	JM1	25593	24728	28308.5	26209.8	1868.24	27591.1	28488.6	27396.6	27825.4	582.472		Zn-deficiency resistant (R type)	JM1	21033.7	20255.2	25477.7	22255.5	2817.46	24832	24639.7	23657	24376.2	630.262
	TY061	19511.5	21355.4	19229.9	20032.3	1154.47	21328.6	26061.4	26384.2	24591.4	2830.26			TY061	19560.4	19219.9	19306.9	19362.4	176.902	23195.7	23455.3	23745.8	23465.6	275.152
	XY045	21144.7	20597.8	22307.5	21350	873.179	21749.1	23223.3	21348.7	22107	987.195			XY045	19030.2	19538	21076.8	19881.7	1065.68	19574.2	20900.9	21213.8	20563	870.501
	LY298	24942.6	24453.1	27068.1	25487.9	1390.16	30411	29186.9	30275.9	29957.9	671.177			LY298	20448.3	22007.8	22361.3	21605.8	1017.86	26369.9	26268.2	26248.3	26295.5	65.2201
	Mean	22798	22783.6	24228.5	23270	830.112	25269.9	26740	26351.4	26120.4	761.755			Mean	20018.2	20255.2	22055.7	20776.4	1114.24	23493	23816	23716.2	23675.1	165.419

## Sheet: Nutrient uptake accumulation
Year: 2020	total N accumulation, TNA, kg/ha	+Zn					CK						Year: 2021	total N accumulation, TNA, kg/ha	+Zn					CK
Type	Cultivar	Repeat1	Repeat2	Repeat3	Mean	std	Repeat1	Repeat2	Repeat3	Mean	std		Type	Cultivar	Repeat1	Repeat2	Repeat3	Mean	std	Repeat1	Repeat2	Repeat3	Mean	std
Zn-deficiency sensitive (S type)	XY048	271.777	297.402	303.83	291.003	16.9575	223.594	277.214	267.065	255.957	28.4835		Zn-deficiency sensitive (S type)	XY048	295.84	283.72	294.076	291.212	6.54845	189.579	233.548	229.002	217.376	24.18
	LC808	289.397	317.879	335.018	314.098	23.0448	200.968	178.607	153.063	177.546	23.9703			LC808	271.042	303.769	329.327	301.379	29.2162	160.529	200.343	131.337	164.07	34.6391
	SY619	286.064	297.855	311.929	298.616	12.9489	290.955	251.6	243.635	262.063	25.3361			SY619	281.887	307.174	270.794	286.619	18.6458	266.642	224.616	206.717	232.658	30.7611
	BY339	391.514	394.459	368.129	384.701	14.4272	267.863	287.059	299.488	284.803	15.9326			BY339	310.056	331.541	289.132	310.243	21.205	176.48	205.759	209.093	197.11	17.9444
	DH685	367.737	398.958	388.762	385.152	15.9205	283.87	397.483	239.284	306.879	81.5707			DH685	339.411	338.351	320.971	332.911	10.3539	239.026	292.869	207.173	246.356	43.3156
	TH916	384.235	334.275	313.159	343.89	36.5007	245.633	311.579	334.798	297.337	46.2571			TH916	343.149	293.862	266.629	301.213	38.7864	224.94	272.96	266.684	254.862	26.102
	Mean	331.787	340.138	336.804	336.243	4.2035	252.147	283.924	256.222	264.098	17.2902			Mean	306.898	309.736	295.155	303.93	7.7304	209.533	238.349	208.334	218.739	16.9937
Zn-deficiency non-sensitive (N type)	LD9	315.549	192.529	251.483	253.187	61.5274	244.282	236.274	296.691	259.083	32.8149		Zn-deficiency non-sensitive (N type)	LD9	247.253	148.501	198.475	198.076	49.3773	202.312	195.739	244.266	214.106	26.3254
	HL78	288.549	294.879	323.515	302.314	18.6312	319.304	286.683	334.736	313.574	24.5333			HL78	236.329	243.037	318.395	265.92	45.5681	266.768	223.256	293.227	261.083	35.3303
	XY1140	329.45	229.833	304.394	287.892	51.8184	202.669	198.502	190.581	197.251	6.14027			XY1140	306.471	189.674	256.849	250.998	58.6179	177.587	162.583	158.008	166.059	10.2417
	SY18	350.21	244.579	221.888	272.226	68.4831	251.578	250.854	297.146	266.526	26.5202			SY18	278.83	205.864	187.476	224.057	48.318	217.819	175.004	215.54	202.788	24.0881
	XY335	332.97	328.017	282.341	314.442	27.911	237.378	268.249	270.268	258.632	18.4337			XY335	301.183	269.002	227.387	265.857	36.9981	218.33	206.116	222.954	215.8	8.69974
	CY10	341.208	435.764	306.751	361.241	66.7988	330.172	300.122	254.74	295.011	37.9752			CY10	280.684	365.356	250.872	298.971	59.3925	294.925	252.837	211.935	253.232	41.4965
	LC3	375.075	434.809	276.999	362.294	79.6777	219.894	224.216	215.798	219.969	4.20969			LC3	312.404	363.344	274.44	316.729	44.6099	201.581	215.613	186.545	201.246	14.5371
	NY614	286.627	265.525	213.355	255.169	37.7178	148.15	178.114	200.801	175.688	26.409			NY614	243.701	245.632	172.1	220.478	41.9078	120.499	142.645	184.37	149.171	32.432
	LM1	242.027	299.408	297.89	279.775	32.6996	271.327	273.058	292.876	279.087	11.9729			LM1	212.201	235.491	260.052	235.914	23.9285	234.063	213.796	241.172	229.677	14.2052
	NH816	242.629	201.296	317.975	253.967	59.1599	243.625	257.567	267.897	256.363	12.1807			NH816	174.066	178.566	260.766	204.466	48.8092	205.318	196.309	239.759	213.795	22.9317
	XY047	382.09	442.412	394.597	406.366	31.8366	331.512	261.168	308.373	300.351	35.852			XY047	322.463	353.656	317.654	331.258	19.5459	277.73	217.118	292.425	262.424	39.9183
	LC825	321.671	337.205	400.573	353.149	41.7979	296.823	261.875	283.271	280.656	17.6203			LC825	262.507	309.943	333.711	302.054	36.2514	253.76	216.664	239.651	236.692	18.7241
	Mean	317.338	308.855	299.313	308.502	9.01742	258.06	249.723	267.765	258.516	9.02928			Mean	264.841	259.006	254.848	259.565	5.01993	222.558	201.473	227.488	217.173	13.8178
Zn-deficiency resistant (R type)	JM1	377.691	366.436	397.156	380.428	15.5419	222.369	214.621	225.618	220.869	5.64953		Zn-deficiency resistant (R type)	JM1	278.605	279.794	343.312	300.57	37.0198	197.486	174.017	179.504	183.669	12.2762
	TY061	279.276	309.314	265.904	284.831	22.2317	179.173	232.345	248.646	220.055	36.3305			TY061	256.524	263.35	243.203	254.359	10.2465	165.283	209.043	205.248	193.191	24.2437
	XY045	318.389	258.393	291.875	289.552	30.0654	225.199	184.385	193.303	200.962	21.4583			XY045	267.102	227.923	267.307	254.111	22.6797	181.964	163.839	174.108	173.304	9.08931
	LY298	305.238	317.381	368.353	330.324	33.4892	280.56	225.486	242.68	249.575	28.177			LY298	241.488	279.634	280.812	267.311	22.3712	232.005	206.155	198.044	212.068	17.7357
	Mean	320.148	312.881	330.822	321.284	9.02431	226.825	214.209	227.562	222.865	7.50534			Mean	260.93	262.675	283.658	269.088	12.6486	194.184	188.263	189.226	190.558	3.17727
Year: 2020	total P accumulation, TPA, kg/ha	+Zn					CK						Year: 2021	total P accumulation, TPA, kg/ha	+Zn					CK
Type	Cultivar	Repeat1	Repeat2	Repeat3	Mean	std	Repeat1	Repeat2	Repeat3	Mean	std		Type	Cultivar	Repeat1	Repeat2	Repeat3	Mean	std	Repeat1	Repeat2	Repeat3	Mean	std
Zn-deficiency sensitive (S type)	XY048	73.6361	50.5297	56.0816	60.0825	12.0616	170.289	131.73	156.89	152.97	19.5764		Zn-deficiency sensitive (S type)	XY048	67.2354	53.618	53.2705	58.0413	7.96425	148.7	118.66	132.979	133.446	15.0256
	LC808	43.6026	74.0057	64.994	60.8674	15.6159	276.254	114.703	281.545	224.167	94.836			LC808	41.3998	85.4349	61.9684	62.9344	22.0334	229.477	117.721	248.39	198.529	70.6183
	SY619	170.842	195.718	124	163.52	36.4155	63.4571	55.4827	51.7397	56.8932	5.98465			SY619	156.843	200.338	112.884	156.689	43.7273	48.7149	55.7386	58.9913	54.4816	5.25228
	BY339	94.1415	67.1118	92.5543	84.6025	15.1682	68.1467	66.8765	103.346	79.4565	20.6989			BY339	73.714	62.5516	74.2909	70.1855	6.61746	49.8224	59.3497	80.1	63.0907	15.4816
	DH685	134.287	100.089	106.912	113.763	18.0993	43.0775	40.3724	52.6528	45.3676	6.45257			DH685	114.221	81.6057	91.266	95.6977	16.7534	28.1819	31.6811	46.2191	35.3607	9.565
	TH916	146.396	451.511	127.732	241.88	181.786	156.556	216.819	287.837	220.404	65.714			TH916	152.833	384.121	111.567	216.174	146.903	137.096	179.794	216.133	177.675	39.5611
	Mean	110.484	136.5	115.4	120.795	13.8214	129.63	124.3	135.7	129.877	5.704			Mean	101.041	144.612	84.2078	109.954	31.1725	106.999	93.8241	130.469	110.431	18.5619
Zn-deficiency non-sensitive (N type)	LD9	65.2576	156.771	246.113	156.047	90.4297	115.189	135.693	133.394	128.092	11.233		Zn-deficiency non-sensitive (N type)	LD9	51.3128	141.801	190.082	127.732	70.4462	90.4529	104.136	105.536	100.042	8.33358
	HL78	70.6745	154.065	103.552	109.431	42.005	58.7101	89.4015	58.7056	68.9391	17.721			HL78	58.9636	128.953	98.656	95.5241	35.0995	62.009	82.0819	59.246	67.779	12.4635
	XY1140	30.1624	38.5031	54.4209	41.0288	12.3249	189.52	179.089	282.555	217.055	56.9639			XY1140	36.3235	43.6643	45.5503	41.846	4.87471	173.911	134.612	246.008	184.844	56.4967
	SY18	189.535	133.859	96.387	139.927	46.8697	149.297	164.212	149.596	154.368	8.52616			SY18	153.241	118.496	80.6759	117.471	36.2935	116.888	122.627	126.199	121.905	4.69762
	XY335	157.999	159.465	185.393	167.619	15.41	300.394	339.727	334.322	324.814	21.3205			XY335	136.273	131.184	157.285	141.581	13.8363	276.56	283.281	277.931	279.257	3.55153
	CY10	55.4591	244.035	164.22	154.571	94.6576	34.8012	50.4787	49.9468	45.0756	8.90181			CY10	47.252	206.548	137.452	130.417	79.8808	31.4497	42.2477	35.0018	36.2331	5.50327
	LC3	85.656	105.563	46.382	79.2003	30.114	32.235	14.1407	26.8285	24.4014	9.2881			LC3	88.7251	87.3086	44.4799	73.5045	25.1461	27.0026	21.4529	29.4119	25.9558	4.08147
	NY614	86.0002	76.7567	46.9749	69.9106	20.3935	33.8588	34.9317	20.562	29.7841	8.00461			NY614	69.1441	84.7297	39.318	64.3973	23.075	22.1764	22.7445	18.9581	21.293	2.04192
	LM1	64.8299	86.3108	64.6679	71.9362	12.449	157.809	212.478	149.255	173.181	34.3004			LM1	65.3331	63.6541	54.1271	61.0381	6.04371	136.589	177.06	131.181	148.276	25.0732
	NH816	127.266	131.821	164.475	141.187	20.296	137.452	121.027	130.055	129.511	8.22614			NH816	101.492	121.825	137.666	120.327	18.1334	107.692	98.5499	117.636	107.959	9.54598
	XY047	244.684	219.279	251.393	238.452	16.9399	84.8091	70.0506	83.9967	79.6188	8.29626			XY047	209.489	182.816	210.416	200.907	15.6741	75.0145	49.363	76.6878	67.0218	15.3158
	LC825	103.372	120.086	59.8817	94.4467	31.0787	188.255	188.72	175.275	184.083	7.63147			LC825	98.1093	113.437	50.121	87.2226	33.0323	171.759	165.5	147.485	161.581	12.6027
	Mean	106.741	135.543	123.655	121.98	14.4736	123.528	133.329	132.874	129.91	5.5323			Mean	92.9715	118.701	103.819	105.164	12.9176	107.625	108.638	114.273	110.179	3.58196
Zn-deficiency resistant (R type)	JM1	97.5659	74.8691	158.211	110.215	43.0866	88.5708	46.5501	66.3666	67.1625	21.0217		Zn-deficiency resistant (R type)	JM1	72.6413	52.1819	132.422	85.7485	41.6951	70.8749	29.4722	59.8208	53.3893	21.4376
	TY061	155.909	128.056	88.5403	124.169	33.8523	190.643	299.868	246.255	245.589	54.6155			TY061	143.039	108.935	82.6722	111.549	30.2679	188.512	253.096	208.986	216.864	33.0051
	XY045	105.731	111.376	151.377	122.828	24.8848	138.831	93.0376	110.867	114.245	23.0826			XY045	85.6948	111.041	133.013	109.916	23.6793	105.006	68.0931	102.455	91.8514	20.6148
	LY298	41.0029	93.593	113.682	82.7593	37.5311	79.8013	65.0299	103.376	82.7358	19.3408			LY298	26.3415	86.9801	87.3401	66.8872	35.1141	63.3947	71.4727	83.3504	72.7393	10.0379
	Mean	110.1	101.974	118	110.025	8.01348	124.462	126.121	131.716	127.433	3.80108			Mean	81.929	89.7845	108.862	93.5252	13.8506	106.947	105.533	113.653	108.711	4.33782
Year: 2020	total K accumulation, TKA, kg/ha	+Zn					CK						Year: 2021	total K accumulation, TKA, kg/ha	+Zn					CK
Type	Cultivar	Repeat1	Repeat2	Repeat3	Mean	std	Repeat1	Repeat2	Repeat3	Mean	std		Type	Cultivar	Repeat1	Repeat2	Repeat3	Mean	std	Repeat1	Repeat2	Repeat3	Mean	std
Zn-deficiency sensitive (S type)	XY048	228.815	385.541	392.976	335.777	92.7065	269.78	318.386	327.832	305.332	31.1494		Zn-deficiency sensitive (S type)	XY048	214.279	338.59	373.277	308.715	83.6033	231.674	276.712	274.395	260.927	25.3607
	LC808	386.618	346.613	344.324	359.185	23.7853	432.749	246.477	312.476	330.567	94.4446			LC808	361.253	333.968	328.295	341.172	17.6205	343.988	268.247	264.104	292.113	44.9731
	SY619	324.241	402.036	364.573	363.617	38.906	224.857	251.563	278.663	251.694	26.9036			SY619	322.631	386.484	331.891	347.002	34.5041	194.72	224.295	250.735	223.25	28.0221
	BY339	380.293	331.953	270.93	327.725	54.8039	166.831	220.526	200.162	195.839	27.1074			BY339	291.875	279.961	217.468	263.101	39.966	119.371	171.814	135.727	142.304	26.833
	DH685	350.441	367.568	334.62	350.877	16.4782	289.997	307.398	389.054	328.817	52.8879			DH685	340.202	314.318	285.652	313.391	27.2871	247.663	227.166	318.075	264.301	47.684
	TH916	392.525	351.823	383.172	375.84	21.3186	253.906	260.407	321.519	278.611	37.3016			TH916	341.699	277.501	334.679	317.96	35.2136	232.458	226.659	253.314	237.477	14.0185
	Mean	343.822	364.256	348.432	352.17	10.7172	273.02	267.459	304.951	281.81	20.2325			Mean	311.99	321.803	311.877	315.223	5.69872	228.312	232.482	249.392	236.729	11.1629
Zn-deficiency non-sensitive (N type)	LD9	263.602	243.585	229.886	245.691	16.9563	392.132	339.34	400.155	377.209	33.04		Zn-deficiency non-sensitive (N type)	LD9	211.029	210.092	177.549	199.557	19.0647	306.952	284.685	316.396	302.678	16.2818
	HL78	323.195	385.549	385.378	364.708	35.9506	368.906	247.362	361.548	325.939	68.1485			HL78	284.586	334.416	367.157	328.719	41.5792	309.933	205.039	300.609	271.86	58.0566
	XY1140	316.742	268.133	349.027	311.3	40.7205	241.179	278.266	222.496	247.314	28.3866			XY1140	309.98	221.242	292.135	274.452	46.9374	209.878	234.498	206.737	217.038	15.2025
	SY18	428.026	435.946	435.181	433.051	4.36893	443.543	344.958	387.393	391.965	49.4512			SY18	352.597	399.088	364.247	371.977	24.1905	358.682	262.753	290.762	304.066	49.3287
	XY335	280.845	309.217	391.61	327.224	57.536	335.768	351.914	331.285	339.656	10.85			XY335	252.517	273.657	332.237	286.137	41.2992	318.289	305.852	275.428	299.856	22.0506
	CY10	355.151	383.109	344.974	361.078	19.7464	242.353	273.525	270.644	262.174	17.2257			CY10	299.29	314.637	288.743	300.89	13.0208	209.157	231.537	265.787	235.493	28.5215
	LC3	199.434	227.047	228.479	218.32	16.3716	224.482	175.69	195.045	198.406	24.5688			LC3	151.31	194.125	219.109	188.181	34.288	199.518	160.326	168.958	176.267	20.5934
	NY614	338.387	292.092	274.084	301.521	33.1723	207.215	256.537	217.497	227.083	26.0211			NY614	270.256	268.109	229.408	255.924	22.9887	185.72	221.264	201.029	202.671	17.8288
	LM1	450.968	563.22	586.419	533.536	72.4402	368.809	338.149	266.794	324.584	52.3425			LM1	362.398	432.433	490.833	428.554	64.3052	315.734	286.976	217.404	273.372	50.5573
	NH816	277.216	264.064	249.791	263.69	13.716	258.268	242.037	224.527	241.611	16.8747			NH816	218.779	243.375	209.075	223.743	17.6803	232.078	196.965	200.397	209.813	19.3576
	XY047	339.957	262.086	368.349	323.464	55.0179	281.587	248.22	308.47	279.426	30.1829			XY047	299.795	219.366	308.308	275.823	49.0781	240.757	220.617	293.351	251.575	37.5543
	LC825	308.032	299.669	273.84	293.847	17.8241	345.69	373.722	317.488	345.633	28.1173			LC825	276.627	285.72	229.204	263.85	30.3473	290.756	299.89	269.601	286.749	15.5367
	Mean	323.463	327.81	343.085	331.452	10.3057	309.161	289.144	291.945	296.75	10.8392			Mean	274.097	283.022	292.334	283.151	9.11918	264.788	242.534	250.538	252.62	11.2722
Zn-deficiency resistant (R type)	JM1	307.116	247.9	282.802	279.273	29.7652	302.745	284.886	355.623	314.418	36.7848		Zn-deficiency resistant (R type)	JM1	254.844	188.998	236.706	226.849	34.0115	249.434	220.033	300.891	256.786	40.9275
	TY061	293.407	277.898	230.759	267.355	32.6275	297.856	389.946	421.094	369.632	64.0813			TY061	270.904	231.043	215.466	239.137	28.592	298.652	308.486	352.456	319.865	28.6496
	XY045	253.736	206.39	223.187	227.771	24.0036	282.597	255.201	298.583	278.794	21.9401			XY045	230.57	179.483	196.112	202.055	26.0569	251.324	213.144	275.928	246.799	31.6361
	LY298	274.369	243.922	324.169	280.82	40.5106	456.165	408.616	393.391	419.391	32.745			LY298	217.616	214.974	249.054	227.215	18.9593	326.855	323.151	317.184	322.397	4.87952
	Mean	282.157	244.028	265.229	263.805	19.1045	334.841	334.662	367.173	345.559	18.7186			Mean	243.484	203.625	224.334	223.814	19.9346	281.567	266.203	311.615	286.462	23.098

## Sheet: Nutrient use efficiency
Year: 2020	N harvest index, NHI (%)	+Zn					CK						Year: 2021	N harvest index, NHI (%)	+Zn					CK
Type	Cultivar	Repeat1	Repeat2	Repeat3	Mean	std	Repeat1	Repeat2	Repeat3	Mean	std		Type	Cultivar	Repeat1	Repeat2	Repeat3	Mean	std	Repeat1	Repeat2	Repeat3	Mean	std
Zn-deficiency sensitive (S type)	XY048	53.702	51.2876	44.0417	49.6771	5.02746	65.5981	53.5782	48.8782	56.0182	8.62289		Zn-deficiency sensitive (S type)	XY048	40.284	43.1516	39.9168	41.1175	1.77116	63.9596	53.3752	43.5436	53.6261	10.2103
	LC808	64.6597	53.2392	55.7438	57.8809	6.00267	82.9518	80.1867	99.8102	87.6495	10.6218			LC808	56.8448	47.0619	47.869	50.5919	5.4302	83.9195	61.3737	96.182	80.4918	17.6555
	SY619	56.3944	57.5849	54.0532	56.0108	1.79681	50.4739	61.6462	60.274	57.4647	6.09293			SY619	44.0845	43.5398	53.272	46.9654	5.46841	44.3016	54.4268	58.7302	52.4862	7.40748
	BY339	47.8547	44.3193	44.2217	45.4652	2.0699	62.2443	56.6804	56.0467	58.3238	3.40997			BY339	48.59	43.7032	47.0417	46.445	2.49746	78.5213	63.8248	69.7264	70.6908	7.39557
	DH685	43.4858	37.1265	39.255	39.9558	3.23706	56.0174	40.2381	78.6118	58.2891	19.2875			DH685	37.9419	35.1437	38.0697	37.0518	1.65368	59.0088	44.3554	75.5012	59.6218	15.582
	TH916	47.6462	51.2435	52.5299	50.4732	2.53137	58.2925	42.9759	46.2025	49.157	8.07443			TH916	44.0442	46.9182	50.8115	47.258	3.39642	54.7255	40.3057	49.9478	48.3263	7.34534
	Mean	52.2904	49.1335	48.3076	49.9105	2.10205	62.5963	55.8843	64.9706	61.1504	4.71257			Mean	45.2983	43.2531	46.1635	44.9049	1.49453	64.0727	52.9436	65.6052	60.8738	6.91041
Zn-deficiency non-sensitive (N type)	LD9	51.2183	93.2334	68.819	71.0902	21.0994	68.3988	78.2302	54.7917	67.1402	11.7698		Zn-deficiency non-sensitive (N type)	LD9	54.7062	100.142	73.1687	76.0056	22.8504	68.685	78.3741	52.6883	66.5825	12.9714
	HL78	38.4978	43.2595	34.823	38.8601	4.2299	36.5446	42.6335	33.4343	37.5375	4.67929			HL78	39.7942	44.3029	29.4025	37.8332	7.6413	36.4764	43.7972	30.7999	37.0245	6.51597
	XY1140	43.3649	60.4308	42.3163	48.704	10.1692	70.9142	77.3184	80.8728	76.3685	5.0468			XY1140	40.604	59.0276	40.6132	46.7483	10.6342	65.3545	78.82	85.2306	76.4684	10.1446
	SY18	47.5091	65.7791	74.6905	62.6596	13.8566	69.4867	67.5595	54.37	63.8054	8.22794			SY18	48.1938	68.494	74.535	63.7409	13.7988	64.0947	83.8275	60.4206	69.4476	12.5881
	XY335	50.12	50.5964	56.2406	52.319	3.40458	76.1356	58.8906	62.6374	65.8879	9.07036			XY335	46.7295	50.3134	56.9216	51.3215	5.17029	68.5499	66.1491	62.4027	65.7006	3.09802
	CY10	48.2581	42.3588	48.2869	46.3013	3.41431	51.4134	55.6426	61.7498	56.2686	5.19657			CY10	50.9196	43.7811	49.7482	48.1496	3.82833	45.418	60.2721	59.8342	55.1748	8.45245
	LC3	41.8615	31.0832	51.2412	41.3953	10.087	61.6994	61.4875	68.972	64.053	4.26131			LC3	41.3054	30.6146	44.4335	38.7845	7.24613	56.7546	56.1057	68.9858	60.6154	7.25626
	NY614	54.6773	58.1997	72.7778	61.8849	9.59651	100.116	69.1677	65.9652	78.4162	18.8605			NY614	51.7031	50.2911	72.2996	58.0979	12.3193	99.2815	69.4015	59.815	76.166	20.5845
	LM1	78.4309	56.4482	57.4072	64.0954	12.4241	62.6703	56.7576	57.6581	59.0287	3.18573			LM1	71.8497	61.6684	55.6294	63.0492	8.19783	60.3785	56.7479	58.7464	58.6243	1.81837
	NH816	84.0201	83.3199	60.9359	76.0919	13.1302	69.2048	64.8738	65.56	66.5462	2.32784			NH816	94.4421	82.9497	64.1403	80.5107	15.2974	65.6364	67.3643	66.3785	66.4597	0.866837
	XY047	47.3954	38.2012	45.9231	43.8399	4.93841	47.6121	56.6773	49.9519	51.4138	4.7061			XY047	46.2107	40.8899	45.8801	44.3269	2.98113	47.8946	58.0692	42.8498	49.6045	7.75245
	LC825	46.5705	43.2677	34.4279	41.422	6.27817	50.0917	55.8669	52.0185	52.659	2.9404			LC825	47.546	40.3001	34.9031	40.9164	6.34398	48.1257	57.4261	51.4653	52.339	4.71136
	Mean	52.6603	55.5148	53.9908	54.0553	1.42834	63.6906	62.0921	58.9985	61.5937	2.38545			Mean	52.8337	56.0646	53.4729	54.1237	1.71094	60.5541	64.6962	58.3014	61.1839	3.24359
Zn-deficiency resistant (R type)	JM1	44.2388	45.075	42.7447	44.0195	1.18051	63.3	62.5	60.6	62.1333	1.38684		Zn-deficiency resistant (R type)	JM1	50.4255	48.8872	39.5162	46.2763	5.90473	72.2533	90.886	86.7626	83.3006	9.7869
	TY061	61.2584	49.589	70.5798	60.4757	10.5173	61	65.2	61.3	62.5	2.34307			TY061	57.1228	50.0272	62.8778	56.6759	6.43696	99.3069	67.6301	74.1356	80.3575	16.7299
	XY045	43.4029	52.3706	48.8099	48.1945	4.51545	53.8	69.8	64.1	62.5667	8.10946			XY045	42.9983	48.4429	44.2613	45.2342	2.84972	69.7259	72.5163	65.8189	69.3537	3.36417
	LY298	56.5992	54.4385	52.9827	54.6735	1.81969	63.9948	62	69.4	65.1316	3.82874			LY298	59.6809	52.3516	55.9219	55.9848	3.66506	70.1787	73.1424	81.6011	74.9741	5.9274
	Mean	51.3748	50.3683	53.7793	51.8408	1.75259	60.5237	64.875	63.85	63.0829	2.27482			Mean	52.5569	49.9272	50.6443	51.0428	1.35936	77.8662	76.0437	77.0796	76.9965	0.914098
Year: 2020	P harvest index, PHI (%)	+Zn					CK						Year: 2021	P harvest index, PHI (%)	+Zn					CK
Type	Cultivar	Repeat1	Repeat2	Repeat3	Mean	std	Repeat1	Repeat2	Repeat3	Mean	std		Type	Cultivar	Repeat1	Repeat2	Repeat3	Mean	std	Repeat1	Repeat2	Repeat3	Mean	std
Zn-deficiency sensitive (S type)	XY048	82.7007	86.9819	83.0011	84.2279	2.38976	41.3224	60.2669	49.7898	50.4597	9.48998		Zn-deficiency sensitive (S type)	XY048	60.7472	50.863	48.2317	53.2806	6.59871	28.9981	34.3472	27.7928	30.3794	3.48868
	LC808	134.516	102.061	113.974	114.051	16.4177	23.9445	53.8027	21.3731	33.0401	18.0269			LC808	63.4431	50.1435	73.2297	62.2721	11.5876	16.7277	35.215	12.7093	21.5507	12.003
	SY619	34.0111	34.7448	45.0957	37.1057	6.19872	75.4769	130.663	107.48	104.54	27.7101			SY619	23.6026	19.1844	27.8476	23.5449	4.3319	53.4234	72.0836	56.4545	60.6538	10.0138
	BY339	74.1036	70.5249	50.6906	64.6195	12.612	47.5535	50.9406	41.2356	46.5766	4.92568			BY339	47.3	49.2645	34.3898	43.6515	8.08072	37.3002	31.3849	34.9466	34.5439	2.9781
	DH685	50.0149	61.5739	59.8129	56.4741	6.22779	121.732	151.873	112.156	128.587	20.727			DH685	34.6158	38.48	44.9468	39.3475	5.21983	79.9451	110.662	77.8516	89.4861	18.3684
	TH916	73.4279	22.2382	95.7554	45.5067	37.691	17.5646	13.7946	7.31358	12.8909	5.1849			TH916	38.5096	15.8672	59.6101	37.9956	21.876	13.0758	9.75361	5.71825	9.51588	3.68453
	Mean	63.6707	52.3	61.6	56.5117	6.05629	46.2	44.1	35.9	42.0667	5.44273			Mean	44.7031	37.3004	48.0426	43.3487	5.49767	38.2451	48.9077	35.9122	41.0216	6.92839
Zn-deficiency non-sensitive (N type)	LD9	172.993	40.6597	27.364	52.1167	80.5156	69.6005	67.4644	55.8774	64.3141	7.38405		Zn-deficiency non-sensitive (N type)	LD9	131.348	18.5963	19.4603	56.4684	64.8495	47.4509	52.3422	41.6579	47.1503	5.34848
	HL78	91.6966	34.8454	46.3964	50.7278	30.0488	68.4769	38.6862	70.1665	59.1099	17.7076			HL78	63.3165	26.4497	35.2976	41.6879	19.2462	32.8161	27.1019	34.4882	31.4688	3.87308
	XY1140	92.7831	86.3049	36.7026	65.9614	30.6795	21.1966	24.845	15.5666	20.5361	4.67431			XY1140	38.2611	42.3931	25.8721	35.5088	8.59752	13.7363	18.3947	9.74138	13.9574	4.3309
	SY18	29.751	45.1107	73.0836	44.5986	21.9701	22.9365	17.9589	23.8984	21.5979	3.18799			SY18	17.5147	22.5182	48.9188	29.6506	16.8733	18.0478	10.5634	15.4662	14.6925	3.8017
	XY335	27.7146	33.1056	25.5558	28.6283	3.88846	20.4466	17.8865	15.3202	17.8844	2.56321			XY335	16.5376	23.2528	17.6736	19.1547	3.59426	13.1914	11.4253	8.618	11.0782	2.30636
	CY10	114.25	33.5141	63.7915	53.8923	40.7861	122.478	105.844	97.4924	108.605	12.7194			CY10	83.42	19.7731	44.4711	49.2214	32.0882	72.1047	67.872	84.177	74.7179	8.46078
	LC3	72.3897	66.9495	113.545	78.0067	25.4773	107.715	366.479	140.107	204.767	140.98			LC3	40.6041	39.423	58.4183	46.1485	10.6424	69.3703	172.341	91.6201	111.111	54.1817
	NY614	48.1583	46.1971	93.0066	57.4855	26.4775	113.12	147.624	196.685	152.476	41.9934			NY614	32.8927	16.0854	60.4497	36.4759	22.3982	95.1454	125.539	126.914	115.866	17.9579
	LM1	103.98	59.8752	95.2812	83.7341	23.3613	29.1183	19.8148	31.5659	26.833	6.19988			LM1	69.03	43.5332	68.0103	60.1912	14.4353	21.582	15.6802	22.5713	19.9445	3.726
	NH816	54.5759	40.2084	57.3664	51.188	9.20693	24.0973	30.163	21.8356	25.3653	4.30608			NH816	44.3347	23.7213	36.5805	34.8788	10.4116	19.5955	19.9861	11.7599	17.1138	4.64075
	XY047	20.4319	24.089	24.194	22.875	2.1424	75.3187	96.7739	87.9218	86.6715	10.7821			XY047	13.5524	14.9472	16.2434	14.9143	1.3458	54.5977	77.4413	53.2722	61.7704	13.5875
	LC825	61.2984	51.2741	118.987	69.2419	36.5457	20.8961	20.2617	25.1503	22.1027	2.65826			LC825	41.0003	37.5432	73.5788	50.7074	19.8825	12.0666	12.6025	17.6051	14.0914	3.05473
	Mean	56.4347	41.2434	50.0278	48.6429	7.62659	37.3834	37.6472	35.5507	36.8605	1.1419			Mean	49.3177	27.353	42.0812	39.584	11.1933	39.142	50.9408	43.1576	44.4135	5.99882
Zn-deficiency resistant (R type)	JM1	53.2599	70.8226	29.1271	45.6894	20.9338	44.0712	105.346	82.8184	77.4118	30.9931		Zn-deficiency resistant (R type)	JM1	38.2092	50.7945	23.3454	37.4497	13.7403	31.7469	92.6181	50.86	58.4083	31.1297
	TY061	34.8831	37.4839	65.0644	42.9509	16.725	25.1414	16.5517	18.3166	20.0032	4.53645			TY061	16.4603	25.5887	33.6331	25.2274	8.59213	17.5886	10.5835	12.3061	13.4927	3.6502
	XY045	40.984	38.175	30.6964	35.9087	5.31753	45.5379	72.7734	49.8264	56.0459	14.6443			XY045	27.777	20.1527	17.1901	21.7066	5.46185	29.1904	54.9497	30.3616	38.1672	14.5458
	LY298	159.955	70.4471	58.4572	79.7392	55.4634	57.6743	70.992	40.9615	56.5426	15.0472			LY298	141.401	43.6208	44.6879	76.57	56.1481	42.903	35.3979	28.183	35.4946	7.36047
	Mean	53.789	51.3555	42.3229	48.5909	6.04126	39.4118	42.1309	37.5153	39.686	2.32001			Mean	55.9619	35.0392	29.7141	40.2384	13.8748	30.3572	48.3873	30.4277	36.3907	10.3894
Year: 2020	K harvest index, KHI (%)	+Zn					CK						Year: 2021	K harvest index, KHI (%)	+Zn					CK
Type	Cultivar	Repeat1	Repeat2	Repeat3	Mean	std	Repeat1	Repeat2	Repeat3	Mean	std		Type	Cultivar	Repeat1	Repeat2	Repeat3	Mean	std	Repeat1	Repeat2	Repeat3	Mean	std
Zn-deficiency sensitive (S type)	XY048	20.5924	9.36764	8.65336	12.8711	6.69636	11.9709	13.6703	9.40585	11.6823	2.1468		Zn-deficiency sensitive (S type)	XY048	14.9095	8.18774	8.12776	10.4083	3.89825	11.9334	11.1157	9.49057	10.8466	1.24346
	LC808	9.97593	11.0257	11.1714	10.7244	0.652245	7.93739	14.1149	11.1751	11.0758	3.08997			LC808	9.26392	9.89219	9.54511	9.56708	0.314711	8.47252	11.2133	11.3616	10.3491	1.62688
	SY619	8.41867	8.55822	9.17011	8.71567	0.399697	13.1323	16.4853	14.1898	14.6025	1.71419			SY619	6.46382	7.66765	8.61836	7.58328	1.07974	12.7922	13.2925	11.9546	12.6798	0.676031
	BY339	10.0544	11.7163	13.6612	11.8107	1.80525	21.2712	20.3043	23.3265	21.634	1.54338			BY339	11.7446	12.0997	12.4768	12.107	0.366154	25.42	18.5513	25.004	22.9917	3.85116
	DH685	10.9517	12.9729	10.7732	11.5659	1.22174	15.3435	13.8102	8.31937	12.491	3.69322			DH685	8.7706	10.4618	9.86573	9.69939	0.857799	9.6882	14.4345	6.76862	10.2971	3.86904
	TH916	9.00964	10.0594	9.54744	9.53884	0.524948	11.8598	11.9168	9.91973	11.2321	1.13691			TH916	8.88804	11.0448	9.23455	9.72246	1.1582	11.2407	11.6421	8.13685	10.3399	1.91841
	Mean	11.5005	10.6167	10.4961	10.8711	1.88337	13.5859	15.0503	12.7227	13.7863	1.17667			Mean	10.0067	9.89231	9.64471	9.84792	1.27914	13.2578	13.3749	12.1194	12.9174	2.1975
Zn-deficiency non-sensitive (N type)	LD9	15.0952	16.6535	17.5148	16.4212	1.22641	13.1208	16.1332	12.8968	14.0503	1.80739		Zn-deficiency non-sensitive (N type)	LD9	16.4073	16.4902	16.6963	16.5312	0.148809	12.303	13.6433	14.0877	13.3447	0.929046
	HL78	8.99368	7.84961	7.68616	8.17648	0.712415	7.6774	11.988	8.02631	9.23057	2.39437			HL78	9.01097	8.04013	6.57726	7.87612	1.22512	7.92078	11.6433	8.23459	9.26622	2.06457
	XY1140	10.2433	12.2167	9.39058	10.6169	1.44962	13.1403	11.628	19.2557	14.6747	4.03873			XY1140	8.05512	12.9754	8.87098	9.96718	2.63698	12.8053	10.5658	17.2994	13.5568	3.42916
	SY18	6.18733	9.10839	9.12526	8.14033	1.69136	8.95069	11.2296	10.106	10.0954	1.13947			SY18	5.06844	8.50705	9.05993	7.54514	2.16263	9.50578	12.3884	11.411	11.1017	1.46597
	XY335	13.3683	12.4723	9.54447	11.795	1.99988	14.582	13.7646	14.5224	14.2896	0.455684			XY335	12.7128	11.8879	8.49966	11.0334	2.23273	11.3086	10.8682	11.5657	11.2475	0.352703
	CY10	7.11095	6.6871	7.53937	7.11248	0.426137	15.0794	13.761	13.6488	14.1631	0.795507			CY10	6.23685	5.78655	7.44768	6.49036	0.859093	14.7354	14.9305	12.7595	14.1418	1.20107
	LC3	11.3606	9.75045	9.77926	10.2968	0.921412	14.5226	24.2473	16.5234	18.4311	5.13537			LC3	10.5351	7.89938	7.7365	8.72365	1.57085	14.2366	18.1988	17.1839	16.5397	2.05814
	NY614	6.70486	7.59874	8.06154	7.45505	0.689659	15.8477	16.5241	14.6692	15.6803	0.938718			NY614	5.97353	5.90748	6.56861	6.14987	0.364139	15.5148	13.5424	13.452	14.1697	1.16573
	LM1	8.93683	6.70317	6.478	7.37267	1.35928	13.6508	14.2336	18.5751	15.4865	2.69063			LM1	9.51022	7.54999	6.86403	7.97475	1.37328	11.3194	11.4721	16.3307	13.0408	2.85023
	NH816	13.7325	9.42705	10.143	11.1009	2.307	18.7252	14.8678	22.1518	18.5816	3.64413			NH816	15.1392	7.91132	9.23745	10.7627	3.84777	14.6343	15.5267	19.0353	16.3988	2.32651
	XY047	11.1559	14.1986	13.1627	12.8391	1.54693	16.5778	13.8185	11.2342	13.8768	2.67226			XY047	10.8076	14.4677	10.9376	12.071	2.07667	10.2525	13.3645	10.2987	11.3052	1.78351
	LC825	11.2749	11.9234	12.8363	12.0116	0.784421	13.0089	11.8627	14.0007	12.9574	1.06989			LC825	10.6928	10.6298	13.2892	11.5373	1.51751	11.2152	11.9395	11.9035	11.6861	0.408183
	Mean	10.347	10.3824	10.1051	10.2782	0.150923	13.7403	14.5049	14.6342	14.2931	0.483105			Mean	10.0125	9.83775	9.31543	9.72189	0.362688	12.146	13.1736	13.6302	12.9833	0.760188
Zn-deficiency resistant (R type)	JM1	13.5223	15.0685	13.971	14.1873	0.795454	18.8256	19.1169	15.6329	17.8585	1.9329		Zn-deficiency resistant (R type)	JM1	13.9027	16.99	14.104	14.9989	1.72729	16.2364	10.0832	13.0566	13.1254	3.07721
	TY061	13.2268	13.3	16.6431	14.3899	1.95161	18.396	13.3884	9.60072	13.795	4.41171			TY061	12.2363	14.0291	14.5237	13.5963	1.20355	13.1413	11.9104	10.1091	11.7203	1.52501
	XY045	12.6313	15.8308	14.3442	14.2688	1.60109	14.7114	18.3343	15.2086	16.0848	1.964			XY045	11.7513	15.4484	10.7632	12.6543	2.4697	14.4154	15.9861	11.7672	14.0562	2.13223
	LY298	14.4586	15.477	12.065	14.0002	1.75161	12.0121	13.502	14.8908	13.4683	1.43964			LY298	15.3623	15.5499	9.68522	13.5325	3.33314	12.0213	12.0085	13.1497	12.3931	0.655187
	Mean	13.4598	14.9191	14.2558	14.2116	0.73067	15.9863	16.0854	13.8332	15.3016	1.27264			Mean	13.3131	15.5043	12.269	13.6955	1.6512	13.9536	12.497	12.0207	12.8238	1.00704

## Sheet: MDA
Year: 2021	MDA, nmol/g	+Zn					CK
Type	Cultivar	Repeat1	Repeat2	Repeat3	Mean	std	Repeat1	Repeat2	Repeat3	Mean	std
Zn-deficiency sensitive (S type)	XY048	16.8802	18.0428	17.3884	17.4371	0.58283	25.6804	27.3827	26.9175	26.6602	0.879844
	LC808	21.0142	18.7246	17.0134	18.9174	2.00736	24.7699	26.7553	26.1982	25.9078	1.02407
	SY619	19.1319	21.5605	23.0316	21.2413	1.96935	30.8332	29.3425	28.1324	29.436	1.35281
	BY339	21.4059	17.0496	19.1605	19.2053	2.17849	22.6026	28.9864	25.8124	25.8005	3.1919
	DH685	18.6896	21.3594	18.2929	19.4473	1.66773	27.0927	27.4725	23.465	26.0101	2.21227
	TH916	18.2811	20.4788	16.7908	18.5169	1.85523	27.7983	26.8869	25.4497	26.7116	1.18406
	Mean	19.2338	19.5359	18.6129	19.1276	0.470586	26.4628	27.8044	25.9958	26.7544	0.938839
Zn-deficiency non-sensitive (N type)	LD9	21.2022	24.5442	23.0881	22.9449	1.67561	24.1235	22.1844	26.1759	24.1613	1.99599
	HL78	24.4886	22.1163	24.3664	23.6571	1.33574	26.6522	26.3068	25.5931	26.1841	0.540098
	XY1140	18.2963	20.5351	18.7366	19.1893	1.18604	28.7749	26.7745	24.8878	26.8124	1.9438
	SY18	19.8534	20.5148	23.1228	21.1637	1.72859	24.956	26.677	24.9056	25.5129	1.0085
	XY335	19.7643	23.1211	21.4805	21.4553	1.67858	26.3985	24.0135	22.0377	24.1499	2.18358
	CY10	20.9701	21.512	26.0504	22.8442	2.78985	23.547	19.8808	19.7127	21.0468	2.16686
	LC3	25.0054	23.6352	21.7714	23.4707	1.62325	24.16	30.3666	23.856	26.1275	3.67428
	NY614	23.9189	24.2445	20.8163	22.9932	1.89229	25.8867	20.2169	26.6258	24.2431	3.50631
	LM1	26.2132	25.6964	24.9091	25.6062	0.656711	24.7592	23.1274	26.7708	24.8858	1.82504
	NH816	23.6482	25.7773	20.3673	23.2643	2.72538	24.3531	23.4615	26.9178	24.9108	1.79436
	XY047	23.81	17.1628	19.1756	20.0495	3.40865	23.5023	24.0066	23.4644	23.6578	0.302722
	LC825	21.1078	20.3914	19.9564	20.4852	0.581391	23.8122	27.1243	25.4835	25.4734	1.65606
	Mean	23.9506	22.8179	21.166	22.6448	1.40033	24.4123	24.7172	25.5197	24.8831	0.572036
Zn-deficiency resistant (R type)	JM1	35.3357	30.2211	33.4346	32.9971	2.58524	23.9133	22.1429	26.1382	24.0648	2.00193
	TY061	30.4712	31.9087	30.166	30.8486	0.930653	24.2615	25.1142	25.1733	24.8497	0.510263
	XY045	30.8201	28.8407	30.3001	29.987	1.02619	23.3501	25.0961	25.1152	24.5205	1.01359
	LY298	29.0755	34.4818	31.3822	31.6465	2.71283	24.7771	22.1929	24.0749	23.6816	1.3362
	Mean	28.4601	28.1103	27.7342	28.1015	0.363048	24.0878	24.398	25.2508	24.5788	0.602253

## Sheet: Pn
Year: 2021	Pn, μmol m-2 s-1	+Zn					CK
Type	Cultivar	Repeat1	Repeat2	Repeat3	Mean	std	Repeat1	Repeat2	Repeat3	Mean	std
Zn-deficiency sensitive (S type)	XY048	36.6044	36.6734	39.1741	37.484	1.46411	32.0138	31.9301	32.2735	32.0725	0.179038
	LC808	37.8358	41.0869	38.4363	39.1197	1.72993	31.5938	32.0848	33.8638	32.5141	1.19438
	SY619	40.334	39.3271	37.5582	39.0731	1.40524	37.9598	35.6234	33.2124	35.5986	2.37382
	BY339	35.9273	37.1156	37.5061	36.8497	0.822297	29.6389	32.9458	34.3579	32.3142	2.42207
	DH685	36.7662	42.0118	40.6733	39.8171	2.72559	32.9747	36.2899	31.4056	33.5567	2.49361
	TH916	35.5142	34.1757	32.4618	34.0506	1.53005	30.2721	33.737	33.9266	32.6452	2.05741
	Mean	37.1637	38.3984	37.635	37.7324	0.623107	32.4088	33.7685	33.1733	33.1169	0.681579
Zn-deficiency non-sensitive (N type)	LD9	32.2064	32.3745	35.1899	33.2569	1.67611	31.1801	29.9298	33.4832	31.531	1.80252
	HL78	33.8393	31.7434	36.9472	34.1767	2.61826	33.457	34.3398	36.3686	34.7218	1.49287
	XY1140	33.6662	34.2905	34.9062	34.2877	0.619984	32.3834	30.9181	30.8969	31.3994	0.852166
	SY18	31.5766	36.0719	34.6215	34.09	2.29431	34.7815	32.7625	34.0316	33.8586	1.02058
	XY335	39.8158	34.7032	31.6313	35.3834	4.13446	36.0343	28.386	35.2832	33.2345	4.21565
	CY10	40.5106	36.5463	39.2713	38.7761	2.028	31.0369	32.1876	31.7099	31.6448	0.57812
	LC3	37.9904	34.0526	34.2385	35.4272	2.22176	31.7179	34.3991	34.7521	33.623	1.65928
	NY614	31.6165	39.2582	33.1972	34.6906	4.03382	34.3672	33.8359	34.3533	34.1855	0.30285
	LM1	37.6997	37.1815	38.3677	37.7496	0.594709	31.5272	36.1661	32.8815	33.5249	2.38544
	NH816	33.2085	39.4967	42.8689	38.5247	4.90296	37.1688	33.5821	35.839	35.5299	1.81322
	XY047	36.5755	42.1477	39.5182	39.4138	2.78757	33.9817	37.6557	34.3446	35.3273	2.02457
	LC825	40.9865	38.048	41.7161	40.2502	1.94174	33.3476	34.4071	33.5339	33.7628	0.565692
	Mean	35.8077	36.3262	36.8728	36.3356	0.532642	33.4153	33.2142	33.9565	33.5286	0.383919
Zn-deficiency resistant (R type)	JM1	34.8905	37.2054	36.0016	36.0325	1.15776	33.4752	30.5588	36.0947	33.3762	2.76931
	TY061	35.5475	36.3518	37.88	36.5931	1.18485	39.1804	35.0729	33.0054	35.7529	3.14314
	XY045	35.243	35.2825	36.2917	35.6057	0.594369	37.6791	34.3153	39.4317	37.142	2.60015
	LY298	36.7752	35.8985	36.2636	36.3125	0.440376	32.0756	33.5027	32.668	32.7488	0.716985
	Mean	35.614	36.1845	36.6092	36.1359	0.499377	35.6026	33.3624	35.3	34.755	1.21544

## Sheet: correlation
		SPAD	Pn	MDA	Dry matter	TNA	TPA	TKA	Yield
+Zn	XY048	49.7633	37.484	17.4371	23.0627	291.212	58.0413	308.715	10.4496
	LC808	51.1133	39.1197	18.9174	22.4644	301.379	62.9344	341.172	11.5883
	SY619	45.42	39.0731	21.2413	23.3012	286.619	156.689	347.002	9.89684
	BY339	52.94	36.8497	19.2053	24.2015	310.243	70.1855	263.101	11.4808
	DH685	53.3567	39.8171	19.4473	25.1667	332.911	95.6977	313.391	10.6302
	TH916	51.6867	34.0506	18.5169	24.7664	301.213	216.174	317.96	10.5648
	LD9	52.5667	33.2569	22.9449	24.2147	198.076	127.732	199.557	12.0291
	HL78	46.75	34.1767	23.6571	24.6914	265.92	95.5241	328.719	8.84405
	XY1140	50.1367	34.2877	19.1893	24.0387	250.998	41.846	274.452	9.6543
	SY18	51.2367	34.09	21.1637	21.5549	224.057	117.471	371.977	11.6935
	XY335	50.29	35.3834	21.4553	23.1386	265.857	141.581	286.137	11.039
	CY10	50.4067	38.7761	22.8442	23.9861	298.971	130.417	300.89	11.6258
	LC3	51.36	35.4272	23.4707	22.9233	316.729	73.5045	188.181	10.1418
	NY614	47.0567	34.6906	22.9932	20.5032	220.478	64.3973	255.924	9.80225
	LM1	51.5133	37.7496	25.6062	23.317	235.914	61.0381	428.554	11.4385
	NH816	50.0333	38.5247	23.2643	21.7164	204.466	120.327	223.743	11.7418
	XY047	44.57	39.4138	20.0495	23.6009	331.258	200.907	275.823	11.0597
	LC825	54.02	40.2502	20.4852	21.1368	302.054	87.2226	263.85	10.5781
	JM1	50.0133	36.0325	32.9971	22.2555	300.57	85.7485	226.849	11.6583
	TY061	49.98	36.5931	30.8486	19.3624	254.359	111.549	239.137	11.276
	XY045	47.2133	35.6057	29.987	19.8817	254.111	109.916	202.055	9.55754
	LY298	50.9833	36.3125	31.6465	21.6058	267.311	66.8872	227.215	11.4455
CK	XY048	46.0867	32.0725	26.6602	20.144	217.376	133.446	260.927	9.3819
	LC808	44.881	32.5141	25.9078	19.6877	164.07	198.529	292.113	10.3059
	SY619	49.5133	35.5986	29.436	21.5632	232.658	54.4816	223.25	8.86674
	BY339	47.0567	32.3142	25.8005	21.8392	197.11	63.0907	142.304	10.4
	DH685	45.9067	33.5567	26.0101	23.0958	246.356	35.3607	264.301	9.54623
	TH916	49.6567	32.6452	26.7116	22.5024	254.862	177.675	237.477	9.32118
	LD9	49.5333	31.531	24.1613	22.9705	214.106	100.042	302.678	11.8234
	HL78	41.5333	34.7218	26.1841	22.5489	261.083	67.779	271.86	8.52122
	XY1140	46.5233	31.3994	26.8124	20.338	166.059	184.844	217.038	9.55299
	SY18	46.5067	33.8586	25.5129	21.759	202.788	121.905	304.066	11.4188
	XY335	47.1333	33.2345	24.1499	23.0334	215.8	279.257	299.856	10.6483
	CY10	45.1633	31.6448	21.0468	22.771	253.232	36.2331	235.493	11.2507
	LC3	43.75	33.623	26.1275	20.5077	201.246	25.9558	176.267	9.66962
	NY614	47.1633	34.1855	24.2431	19.2104	149.171	21.293	202.671	9.57668
	LM1	45.3033	33.5249	24.8858	22.7222	229.677	148.276	273.372	10.914
	NH816	47.71	35.5299	24.9108	20.7664	213.795	107.959	209.813	11.0584
	XY047	45.48	35.3273	23.6578	22.0682	262.424	67.0218	251.575	10.3304
	LC825	47.7967	33.7628	25.4734	22.1786	236.692	161.581	286.749	9.93189
	JM1	46.2	33.3762	24.0648	24.3762	183.669	53.3893	256.786	12.4604
	TY061	45.42	35.7529	24.8497	23.4656	193.191	216.864	319.865	12.0547
	XY045	46.4733	37.142	24.5205	20.563	173.304	91.8514	246.799	10.2859
	LY298	48.1733	32.7488	23.6816	26.2955	212.068	72.7393	322.397	12.5528
